# Supplementary material for: Proteomic Signatures of Clostridium difficile Stressed with Metronidazole, Vancomycin, or Fidaxomicin
Source: Cells. 2018 Nov 15;7(11):213. doi: 10.3390/cells7110213 (PMC6262375; doi:10.3390/cells7110213)
Supplement: Supplementary file 1 [file cells-07-00213-s001.zip]

Archive with 2 entries (2 files):
- TableS2.xlsx
- TableS1.xlsx
