# Supplementary material for: Proteomic Signatures of Clostridium difficile Stressed with Metronidazole, Vancomycin, or Fidaxomicin
Source: Cells. 2018 Nov 15;7(11):213. doi: 10.3390/cells7110213 (PMC6262375; doi:10.3390/cells7110213)
Supplement: Supplementary file 1 [file cells-07-00213-s001.zip › TableS2.xlsx]

## Sheet: synthesis
Table S2: All data on protein synthesis. Protein names, protein accession number and function are provided together with information on the number of spots on the 2D gel (column "spots") and information on whether one spots may be represented by more than one single protein (column "overlay", "x" indicates protein overlay in at least one spot). Statistical significance (ANOVA, p<0.05) is indicate…
Protein Name	Protein Accession	Protein Function	Spots	overlay	significant VAN	significant MTZ	significant FDX	Spot intensity control	CV control	Spot intensity FDX_10	CV FDX_10	Spot intensity FDX_30	CV FDX_30	Spot intensity VAN_10	CV VAN_10	Spot intensity VAN_30	CV VAN_30	Spot intensity MTZ_10	CV MTZ_10	Spot intensity MTZ_30	CV MTZ_30
GyrB	CDIF630erm_00005	DNA gyrase subunit B	2	x	x			0.036113	41.1308	0.164794	68.4149	0.1017	56.7242	0.0557657	30.258	0.0759367	5.56365	0.0972554	66.8364	0.0601745	18.671
GyrA	CDIF630erm_00006	DNA gyrase subunit A	3	-				0.504656	14.1423	0.442773	31.8249	0.330737	45.4339	0.595939	37.3277	0.269805	45.1162	0.893917	82.9583	0.765836	82.6654
SerS1	CDIF630erm_00024	serine--tRNA ligase	1	-				0.0919626	68.4686	0.0964348	47.014	0.105518	31.543	0.0509511	34.7554	0.0625593	37.0089	0.100669	43.7537	0.0817064	56.2319
ProS1	CDIF630erm_00112	proline--tRNA ligase	2	x				0.286188	18.7724	0.234486	17.3097	0.216981	8.39168	0.235835	15.6331	0.156518	67.6213	0.176804	82.3212	0.148491	4.21752
ProS2	CDIF630erm_00113	proline--tRNA ligase	4	x		x		2.10548	39.9869	1.46745	8.62327	1.39642	44.9423	2.01425	19.5263	1.56324	11.3649	1.15935	28.672	0.676974	28.2685
GltX	CDIF630erm_00114	glutamate--tRNA ligase	3	x			x	0.306484	2.57604	0.489978	13.1551	0.568046	12.9441	0.256885	33.3482	0.377582	42.7947	0.590205	3.67018	0.386163	49.1473
CysS	CDIF630erm_00116	cysteine--tRNA ligase	2	x				0.507157	54.3124	0.401199	37.6268	0.489729	29.2861	0.498455	11.5716	0.411843	12.66	0.536355	50.0563	0.398403	21.6824
Tuf1	CDIF630erm_00122	elongation factor EFTu/EF1A	24	x				3.74135	26.4269	4.22092	19.6722	4.14876	3.8645	4.0599	12.5227	3.75254	20.8181	5.81259	27.5215	5.89137	21.578
NusG	CDIF630erm_00125	transcription antitermination protein	1	-				0.129042	92.3746	0.152649	29.9924	0.163704	55.5802	0.0686738	12.9029	0.0907147	47.6799	0.101715	32.081	0.109487	15.4668
RplJ	CDIF630erm_00129	50S ribosomal protein L10	6	x				0.536121	38.4406	0.454456	24.8617	0.838507	29.2945	0.391067	30.777	0.341712	26.0399	0.608167	36.5794	0.535937	6.26676
RpoB	CDIF630erm_00132	DNA-directed RNA polymerase subunit beta	3	-				0.0412876	64.1055	0.118326	50.5094	0.0793594	46.6513	0.0262764	28.9053	0.027529	75.0789	0.131905	107.787	0.0767578	66.5782
FusA2	CDIF630erm_00136	elongation factor G (EF-g)	11	x				0.262501	77.8019	0.653698	41.1969	0.311698	20.7348	0.235214	39.6416	0.165467	60.3112	0.677644	70.4275	0.777821	78.7259
Adk	CDIF630erm_00160	adenylate kinase	3	x			x	0.0666655	26.3034	0.364116	49.0527	0.169971	60.0241	0.0723627	21.8999	0.0773605	84.1829	0.226889	34.0276	0.246524	66.552
RplM	CDIF630erm_00174	50S ribosomal protein L13	1	-				0.182902	60.2974	0.125435	28.7247	0.22053	53.9277	0.0820482	89.2819	0.182074	41.3641	0.21872	102.739	0.110706	31.5928
VorB1	CDIF630erm_00231	3-methyl-2-oxobutanoate dehydrogenase (ferredoxin), beta subunit	1	-			x	0.18403	15.6673	0.518445	62.9284	0.197228	15.209	0.179288	13.6533	0.16434	20.233	0.234421	41.1257	0.226461	49.4804
GlmM	CDIF630erm_00234	phosphoglucosamine mutase	3	x				0.119917	26.4685	0.227608	66.6532	0.150307	15.0161	0.203836	26.2193	0.170702	19.7908	0.188142	70.3982	0.107715	36.3203
GlmS	CDIF630erm_00236	glucosamine--fructose-6-phosphate aminotransferase [isomerizing]	5	-				0.17413	14.5578	0.215825	22.9434	0.224152	47.5802	0.167806	34.1026	0.122668	19.8315	0.185593	114.504	0.139475	24.0079
MetK	CDIF630erm_00247	S-adenosylmethionine synthetase	3	x				0.739045	34.6841	0.444794	33.2116	0.555788	12.0901	1.15377	37.8294	0.950673	41.4282	0.663107	32.0993	0.421666	22.8471
CutC	CDIF630erm_00258	copper homeostasis protein	1	x				0.0881037	55.4307	0.0583379	63.49	0.074056	26.513	0.0513463	51.0385	0.0205724	61.8629	0.0546591	68.3651	0.057338	74.4592
CDIF630erm_00263	CDIF630erm_00263	putative S1 RNA-binding domain-containing protein	1	x				0.0782547	53.4138	0.131909	30.7674	0.120571	35.6794	0.0459109	31.4368	0.0853388	45.8756	0.175363	35.2452	0.106747	25.6445
GluD	CDIF630erm_00301	glutamate dehydrogenase	4	x				2.40948	13.6016	3.91038	57.8473	2.32507	19.4108	2.60403	11.2703	3.35973	15.7942	2.08095	57.0844	2.20675	31.2135
PyrK	CDIF630erm_00306	dihydroorotate dehydrogenase (NAD+), electron transfer subunit	1	-		x		0.0932599	17.5332	0.301989	48.1886	0.191641	53.3806	0.0881731	18.0704	0.0976567	51.9416	0.145886	7.30055	0.150632	20.3098
PyrD	CDIF630erm_00307	dihydroorotate dehydrogenase (NAD+), catalytic subunit	1	x				0.0580467	30.7619	0.106381	60.6174	0.132929	55.0713	0.0583379	37.9532	0.0936506	45.4021	0.0691437	25.5423	0.0860466	45.0867
PyrE	CDIF630erm_00308	orotate phosphoribosyltransferase	1	-				0.320154	96.3351	0.120088	51.8109	0.139238	42.8578	0.0783753	28.3349	0.0526536	55.8622	0.100042	49.1978	0.134668	24.35
CDIF630erm_00312	CDIF630erm_00312	putative 8-oxoguanine-DNA-glycosylase	1	x				0.177094	40.7438	0.202872	29.6683	0.180254	22.2277	0.102847	8.52022	0.150092	21.2824	0.26837	12.6263	0.186489	18.391
GroS	CDIF630erm_00314	10 kDa chaperonin	3	x				0.39381	16.6352	0.324852	21.0626	0.368866	6.36253	0.281372	66.1512	0.340059	45.8401	0.562972	59.2704	1.00234	30.1401
GroL	CDIF630erm_00315	60 kDa chaperonin	4	x				1.29103	28.6711	0.853382	13.0436	1.14022	20.2436	0.696816	56.4421	0.422297	48.2538	2.23708	61.7595	2.34495	60.9124
GuaA	CDIF630erm_00320	GMP synthase (glutamine-hydrolysing)	3	x				0.18556	47.3004	0.191334	25.3006	0.354378	72.2841	0.204288	24.5228	0.235358	49.534	0.210306	25.7302	0.15195	61.4823
CDIF630erm_00334	CDIF630erm_00334	putative alkaline-phosphatase	2	-				0.0420479	58.7716	0.074401	6.55037	0.0956324	48.5995	0.0625662	17.5554	0.0430672	63.9884	0.0893322	104.571	0.0496484	39.2955
PurL	CDIF630erm_00347	phosphoribosylformylglycinamidine synthase	2	x				0.0608372	81.4695	0.0681725	12.7224	0.085902	72.326	0.061164	5.29397	0.0358274	87.4828	0.0748588	96.4803	0.0395367	33.304
FliD	CDIF630erm_00359	flagellar hook-associated protein 2 FliD (or HAP2)	1	x				0.167452	35.2775	0.317102	35.1259	0.341226	16.153	0.180665	54.4963	0.282657	60.1402	0.382327	17.2896	0.215859	46.7743
FliC	CDIF630erm_00361	flagellin C	15	x			x	0.841883	40.2009	1.79437	14.5644	1.44421	20.6698	0.712592	15.1424	0.886377	61.8391	1.33012	83.3477	1.64277	42.4404
FlgE	CDIF630erm_00378	flagellar hook protein FlgE (Distal rod protein)	1	-				0.117405	69.026	0.215704	32.6859	0.123755	36.6284	0.0392276	32.9205	0.0527887	76.0568	0.137312	73.7256	0.0880214	36.0898
HtpG	CDIF630erm_00397	heat shock protein HtpG	3	x				0.14686	37.0978	0.185799	14.1151	0.162806	53.9561	0.158215	52.4766	0.112417	64.3089	0.195685	75.276	0.257601	45.2533
PcrA	CDIF630erm_00456	ATP-dependent DNA helicase PcrA	2	x		x	x	0.144679	33.6089	0.23183	6.69379	0.285683	31.8776	0.136724	10.2364	0.193675	25.9369	0.574538	22.0557	0.238607	58.9185
ApeB	CDIF630erm_00457	aminipeptidase ApeB	1	x				0.126607	37.826	0.11933	29.4255	0.108802	39.8219	0.0809138	22.8138	0.137392	25.8746	0.157378	103.131	0.0471847	8.88818
CDIF630erm_00461	CDIF630erm_00461	cobalt-dependent inorganic pyrophosphatase	2	-			x	0.0758821	31.0722	0.174556	19.199	0.134539	31.2774	0.0890653	43.5016	0.0699785	48.8789	0.12652	96.069	0.16212	46.1452
LdhA	CDIF630erm_00522	(R)-2-hydroxyisocaproate dehydrogenase	5	x				0.144945	32.3651	0.38297	45.9508	0.180833	42.0251	0.105179	32.918	0.11551	54.4312	0.208269	83.1255	0.240714	52.9258
HadA	CDIF630erm_00523	isocaprenoyl-CoA|2-hydroxyisocaproate CoA-transferase	10	x				4.53756	25.9473	6.10394	40.1272	4.16724	42.4891	5.35505	27.3324	7.11598	35.3182	3.61162	37.5353	3.40457	22.2038
HadB	CDIF630erm_00525	2-hydroxyisocaproyl-CoA dehydratase, alpha subunit	4	x				1.90696	29.9474	2.46253	27.5538	2.21776	15.0398	2.32656	24.3864	2.47293	31.5132	2.02514	30.0579	2.85275	31.8955
HadC	CDIF630erm_00526	2-hydroxyisocaproyl-CoA dehydratase, beta subunit	1	x				0.678482	42.721	0.839541	26.705	0.612596	61.2418	0.80161	33.9372	1.08027	33.7436	0.724525	6.85264	0.833828	27.9314
AcdB	CDIF630erm_00527	isocaproyl-CoA dehydrogenase, catalytic subunit	11	x				1.88404	41.2185	3.18511	43.3239	2.10593	8.13558	1.41982	14.9746	1.70869	5.27334	1.91479	54.456	1.4401	27.9287
EtfB1	CDIF630erm_00528	isocaproyl-CoA dehydrogenase, electron transfer flavoprotein beta subunit	13	x				0.793998	1.79537	1.34819	38.3552	0.981902	18.0046	0.863378	20.6149	0.798372	24.116	0.686242	36.061	1.38213	46.7315
EtfA1	CDIF630erm_00529	isocaproyl-CoA dehydrogenase, electron transfer flavoprotein alpha subunit	8	x				0.330933	35.0826	0.843917	52.9468	0.420242	21.8604	0.368606	35.7712	0.398233	44.155	0.54141	59.3972	0.652308	55.1445
Fba	CDIF630erm_00531	fructose-1,6-bisphosphate aldolase	5	x				0.407076	38.3146	0.499229	12.8853	0.39517	67.5551	0.293862	39.0137	0.168876	55.8926	0.37139	50.7326	0.462621	38.7493
CDIF630erm_00672	CDIF630erm_00672	transcriptional regulator, ArsR family	1	-				0.0663462	77.9036	0.134411	41.6057	0.111652	59.5699	0.0471518	49.835	0.0627636	16.5119	0.0708061	0.166385	0.0729489	11.5932
TrmL	CDIF630erm_00679	putative tRNA (cytidine(34)-2'-o)-methyltransferase	1	-				0.34419	47.761	0.262381	37.7529	0.29651	20.752	0.316792	18.8637	0.326655	42.9954	0.163202	34.3227	0.252961	24.5454
ThrS	CDIF630erm_00687	threonine--tRNA ligase	3	x				0.09184	41.6686	0.107218	23.268	0.126536	20.9715	0.0631637	28.5043	0.0795032	27.3745	0.0894679	46.5809	0.0743596	27.376
CDIF630erm_00787	CDIF630erm_00787	uncharacterized protein, GTP cyclohydrolase-like	3	-				0.0740796	53.2464	0.103992	45.8364	0.118781	63.8291	0.0902931	20.0911	0.125654	62.547	0.0758748	37.5382	0.0814028	11.0527
PheT	CDIF630erm_00815	phenylalanyl-tRNA synthetase subunit beta	6	x				0.727098	45.9733	0.424546	21.0282	0.515761	30.0721	0.556149	26.0134	0.54112	25.7313	0.648255	28.6227	0.755037	33.4839
PepD	CDIF630erm_00823	cytosol non-specific dipeptidase	3	-				0.374758	93.8263	0.279515	29.0217	0.231339	27.7994	0.270009	19.384	0.297299	102.403	0.203204	60.4514	0.313356	45.9591
ArgS	CDIF630erm_00826	arginine--tRNA ligase	4	x				0.217012	40.963	0.23749	24.4673	0.225317	12.6285	0.123352	9.06389	0.147781	28.8294	0.32512	37.6522	0.241667	67.7852
Fhs	CDIF630erm_00834	formate--tetrahydrofolate ligase	1	-				0.119734	65.0906	0.327221	53.0294	0.152	74.787	0.0711015	29.2442	0.108807	40.0385	0.132649	99.6849	0.0921046	26.4016
FolD	CDIF630erm_00836	bifunctional methylenetetrahydrofolate dehydrogenase (NADP+)/methenyl tetrahydrofolate cyclohydrolase	1	-				0.0913308	53.7564	0.146928	24.7088	0.100096	58.6544	0.0693821	53.3564	0.0762537	15.2513	0.0522591	25.872	0.118959	102.244
CDIF630erm_00852	CDIF630erm_00852	uncharacterized protein	1	x				0.0653162	44.4062	0.10782	50.8387	0.105565	50.3712	0.0426688	44.842	0.0546645	48.3632	0.0766582	67.1841	0.0673437	48.0158
CDIF630erm_00874	CDIF630erm_00874	putative nitroreductase-like oxidoreductase	1	-				0.071173	44.5853	0.102112	22.6555	0.0734907	54.8698	0.0542823	23.313	0.0513664	16.4688	0.0447171	53.9315	0.0877856	57.4882
PlfB	CDIF630erm_00877	formate C-acetyltransferase	14	x		x		1.61291	14.5016	2.02714	3.7588	2.28516	19.9466	1.51816	18.5032	2.14585	26.8859	2.77156	19.3713	2.08001	21.2297
CDIF630erm_00909	CDIF630erm_00909	putative hydrolase, NUDIX family	1	-				0.339454	39.8117	0.475572	10.2252	0.394215	23.2528	0.307115	17.3861	0.488686	44.8168	0.187635	22.6883	0.412772	52.109
CDIF630erm_00914	CDIF630erm_00914	transcriptional regulatory protein	4	x				0.243745	20.2109	0.287293	9.84522	0.273285	1.60783	0.210845	23.0209	0.17599	22.1127	0.275441	52.6148	0.418825	30.2861
Rbr1	CDIF630erm_00944	putative rubrerythrin	28	x				19.8567	15.6862	10.5586	47.1504	15.4154	39.6028	24.6375	12.4952	24.6603	37.2868	17.7313	67.1902	11.9845	27.7186
PerR	CDIF630erm_00945	peroxide-responsive repressor	4	x				0.662201	27.2791	0.651029	16.0638	0.556441	36.3374	0.36605	19.7511	0.335782	50.2983	0.379477	32.8094	0.590297	3.43182
Dsr	CDIF630erm_00946	desulfoferrodoxin	5	x				3.00329	39.7411	4.0959	3.86384	3.53323	24.1836	3.87638	42.7339	3.52082	28.17	2.6584	35.1339	4.3999	40.2964
CDIF630erm_00947	CDIF630erm_00947	oxidative stress glutamate dehydrogenase (glutamate synthase-like) (rubredoxin)	16	x				2.25296	23.8685	2.92877	2.05952	2.65181	41.2631	3.01179	10.1848	2.85085	55.2227	2.75284	16.8752	2.62082	25.487
AcnB	CDIF630erm_00952	aconitate hydratase	1	-				0.140085	24.5845	0.217558	30.4354	0.15277	7.55397	0.0880504	20.4698	0.145111	43.9118	0.243106	52.0037	0.111791	24.1101
PurH'	CDIF630erm_00960	phosphoribosylaminoimidazolecarboxamide formyltransferase	1	-				0.262881	49.262	0.323387	35.2267	0.230551	49.414	0.232368	61.8948	0.176472	41.2281	0.216276	59.0361	0.21755	55.557
Cwp25	CDIF630erm_00963	putative cell wall-binding protein	2	x			x	0.146365	30.7412	0.352297	16.438	0.379646	14.9294	0.204828	19.2608	0.232099	43.5925	0.230976	30.4296	0.295955	48.816
SpeE	CDIF630erm_01010	spermidine synthase	1	-	x			0.0940674	24.779	0.070691	50.6009	0.0855478	37.3052	0.0421025	5.10109	0.0575419	34.5713	0.045433	19.9966	0.0753871	19.2732
CDIF630erm_01033	CDIF630erm_01033	putative phage protein	1	-				0.185269	21.0488	0.190344	59.9757	0.249828	30.1424	0.188606	22.3227	0.249359	9.60367	0.225162	26.0434	0.361622	39.9508
CDIF630erm_01130	CDIF630erm_01130	putative serine-pyruvate aminotransferase	1	-				0.11943	57.4044	0.167026	22.5795	0.178784	38.4659	0.0617926	23.4297	0.12857	63.7375	0.111479	38.344	0.100704	11.4641
NagB	CDIF630erm_01147	glucosamine-6-phosphate deaminase	1	-	x			0.072842	3.97227	0.230584	19.7773	0.176174	61.0602	0.19094	15.7915	0.14632	39.2654	0.157719	24.0532	0.100575	42.7464
Bcd	CDIF630erm_01194	butyryl-CoA dehydrogenase, catalytic subunit	4	x				0.200826	66.5842	0.208144	66.1825	0.27828	7.63373	0.16459	44.1093	0.144152	75.1157	0.204725	86.2184	0.142652	30.805
EtfB3	CDIF630erm_01195	butyryl-CoA dehydrogenase, electron transfer flavoprotein beta subunit	2	x				0.168672	45.1436	0.295599	16.3578	0.292376	13.3274	0.25524	49.9123	0.166795	31.3835	0.138611	32.7404	0.343752	59.8116
Crt2	CDIF630erm_01197	short-chain-enoyl-CoA hydratase	2	x				1.11389	9.81262	0.803867	32.1095	0.926647	8.5211	0.935565	33.7308	0.849313	67.9614	0.736006	12.1868	0.869924	50.8534
Hbd	CDIF630erm_01198	3-hydroxybutyryl-CoA dehydrogenase	5	x				0.439162	71.8851	0.360792	41.4848	0.467788	39.326	0.227958	12.1626	0.361631	40.2259	0.261726	32.7391	0.261556	16.7202
ThlA1	CDIF630erm_01199	acetyl-CoA C-acetyltransferase	1	x				0.668219	6.64793	0.389865	52.9836	0.580417	31.7779	0.574077	13.7993	0.666249	19.1732	0.502592	10.7387	0.476031	29.6231
CcpA	CDIF630erm_01207	transcriptional regulator, LacI family	1	x		x		0.062671	29.3938	0.131556	24.4978	0.100493	26.2669	0.0851821	48.706	0.106707	31.8256	0.10499	18.9655	0.0672706	12.7929
ApeA	CDIF630erm_01216	aminopeptidase ApeA	2	x	x		x	0.418309	8.9527	0.224731	32.7707	0.339597	23.2061	0.327593	12.62	0.29963	8.43725	0.325952	50.3903	0.17828	19.6923
CDIF630erm_01270	CDIF630erm_01270	putative nitroreductase-like oxidoreductase	9	x				1.1354	20.5818	1.31985	17.1179	1.11274	14.3318	1.24576	28.4044	1.24733	9.2074	0.983198	49.8299	1.48476	17.5918
MreB2	CDIF630erm_01292	rod shape-determining protein MreB	3	x			x	0.0837762	29.9822	0.167772	20.351	0.143027	26.8724	0.113854	24.9415	0.126565	59.7338	0.180346	72.6829	0.174465	34.1449
CDIF630erm_01305	CDIF630erm_01305	putative radical SAM-superfamily protein	1	x	x			0.036113	41.1308	0.164794	68.4149	0.1017	56.7242	0.0557657	30.258	0.0759367	5.56365	0.0972554	66.8364	0.0601745	18.671
AckA	CDIF630erm_01323	acetate kinase	4	x		x		2.20898	26.0535	1.10128	41.6418	1.47557	59.2021	1.91251	3.94061	2.12511	27.2626	1.44054	18.6944	1.12297	5.27405
FabH	CDIF630erm_01328	beta-ketoacyl-[acyl-carrier-protein] synthase 3	1	-			x	0.06856	46.2528	0.181565	5.09504	0.103558	45.8236	0.0704209	21.4777	0.0804915	29.0533	0.0862695	29.542	0.0846932	39.3094
FabF	CDIF630erm_01333	3-oxoacyl-[acyl-carrier-protein] synthase 2	1	x				0.257249	28.0448	0.367386	21.1519	0.242122	44.3481	0.284332	34.5785	0.227579	49.3637	0.268524	42.5436	0.157388	47.5907
PupG	CDIF630erm_01373	purine-nucleoside phosphorylase	1	-				0.102948	96.4355	0.099232	44.362	0.115647	59.135	0.0476927	48.168	0.0616982	40.1029	0.0722319	28.5281	0.0542558	3.51248
YrrO	CDIF630erm_01377	putative protease YrrO	1	x				0.0809112	61.741	0.0607765	15.6029	0.079047	45.3539	0.0675978	27.8544	0.0588539	42.5974	0.1051	45.8589	0.0607281	33.4757
Efp	CDIF630erm_01398	elongation factor P (EF-p)	4	x				0.123007	23.4077	0.267803	13.3123	0.301477	67.5314	0.133502	14.7303	0.137455	24.0552	0.124265	44.0053	0.225397	39.4967
RimM	CDIF630erm_01408	16S rRNA processing protein RimM	1	-		x		0.131823	11.433	0.265049	28.2358	0.30834	56.5863	0.148337	3.06643	0.158594	10.2598	0.254474	14.5168	0.286355	28.3062
RplS	CDIF630erm_01410	50S ribosomal protein L19	5	x				0.0653162	44.4062	0.10782	50.8387	0.105565	50.3712	0.0426688	44.842	0.0546645	48.3632	0.0766582	67.1841	0.0673437	48.0158
CDIF630erm_01416	CDIF630erm_01416	putative (S)-2-hydroxy-acid oxidase	1	-				0.140292	100.261	0.160504	48.7031	0.114029	19.3638	0.0443205	13.298	0.0692256	44.4779	0.102046	40.2403	0.0719135	31.0857
IscS2	CDIF630erm_01432	cysteine desulfurase	3	x				0.0904733	83.1459	0.149185	12.0771	0.111679	41.8896	0.0608959	54.1298	0.0758121	56.8394	0.194001	17.7073	0.127359	71.5059
CDIF630erm_01433	CDIF630erm_01433	fe-s iron-sulfur cluster assembly protein, nifu family	2	-		x		0.644693	28.2154	0.642797	21.6668	0.647139	17.6992	1.02868	17.6508	0.855662	27.6449	0.423426	36.6736	1.03409	27.8942
AlaS	CDIF630erm_01436	alanine-tRNA synthetase	1	-				0.0335238	70.8413	0.0582184	25.8582	0.0615341	28.5461	0.0386031	14.0954	0.0561798	64.515	0.0392308	90.0113	0.045058	34.2047
InfB	CDIF630erm_01465	translation initiation factor IF-2	1	-				0.0528479	47.5305	0.138678	42.2422	0.105924	52.9916	0.0661983	33.7582	0.048442	44.671	0.175184	100.045	0.135809	51.09
Pnp	CDIF630erm_01474	polyribonucleotide nucleotidyltransferase	3	x				0.41359	26.1526	0.419698	29.5561	0.493358	80.7768	0.510483	32.8565	0.736404	34.8715	0.354262	21.2786	0.532179	26.788
CDIF630erm_01495	CDIF630erm_01495	putative alanine aminotransferase	2	x				0.47359	48.3078	0.95019	76.7582	0.508338	36.6131	0.574744	39.0306	0.692013	51.9733	0.51398	66.0131	0.522266	22.052
GlnA	CDIF630erm_01499	glutamine synthetase	2	x				0.128218	55.2126	0.129248	27.0706	0.172429	48.2438	0.0911302	16.6864	0.148819	19.8563	0.124796	42.2123	0.0708298	12.7917
CDIF630erm_01509	CDIF630erm_01509	putative pyridoxine kinase	1	x				0.0397502	33.3803	0.0946534	47.9844	0.0715362	43.4399	0.0611103	84.6341	0.11183	77.3757	0.0494505	68.6186	0.0933095	54.4966
CDIF630erm_01552	CDIF630erm_01552	putative endoribonuclease	1	-				0.278422	62.4069	0.2875	32.5818	0.25129	28.8392	0.203048	42.5525	0.279885	14.4047	0.16778	58.0221	0.223981	15.2906
CDIF630erm_01571	CDIF630erm_01571	putative hydrolase, HAD superfamily, subfamily IIB	1	-				0.0735156	50.885	0.151855	67.5839	0.102092	54.8097	0.069238	15.2062	0.0592089	54.4273	0.0817545	99.2721	0.0919818	28.4496
FolE	CDIF630erm_01613	GTP cyclohydrolase 1	1	-				1.49794	26.399	0.682717	54.8697	1.10946	11.5084	1.02173	46.2939	1.23588	26.4788	2.25941	68.3989	1.88749	41.3543
Rbr2	CDIF630erm_01638	reverse rubrerythrin	2	x				1.3576	4.1719	1.08333	30.6167	1.51036	22.0084	1.47388	32.1129	1.3687	15.273	2.70944	59.8646	1.66077	27.2227
Rbr3	CDIF630erm_01692	reverse rubrerythrin	2	x				1.3576	4.1719	1.08333	30.6167	1.51036	22.0084	1.47388	32.1129	1.3687	15.273	2.70944	59.8646	1.66077	27.2227
SseA1	CDIF630erm_01703	3-mercaptopyruvate sulfurtransferase	1	x				0.0580467	30.7619	0.106381	60.6174	0.132929	55.0713	0.0583379	37.9532	0.0936506	45.4021	0.0691437	25.5423	0.0860466	45.0867
NfnB	CDIF630erm_01705	NADH-dependent reduced ferredoxin|NADP+ oxidoreductase, subunit beta	4	x				0.642688	28.9817	0.570649	25.3458	0.638516	18.4061	0.613794	4.92175	0.527428	11.4738	0.66843	56.328	0.575586	20.9866
CysK	CDIF630erm_01767	cysteine synthase	15	x				0.595576	46.6082	0.78882	7.29	0.849846	11.5797	0.764033	38.2831	1.22405	32.0386	0.79118	41.3623	0.581805	4.60898
FprAnorR	CDIF630erm_01800	NADH oxidase (H2O-forming)	7	x				1.87545	54.7824	1.08741	29.4588	1.45605	33.4037	1.9657	46.3347	2.94121	25.6277	2.54843	8.19766	2.02207	7.91018
TerD1	CDIF630erm_01811	tellurium resistance protein terD	1	x		x		0.0896044	28.9712	0.0702194	41.4371	0.0704167	50.1789	0.0760577	35.4861	0.0311365	37.659	0.0709138	45.4056	0.15904	31.1454
TerD2	CDIF630erm_01812	tellurium resistance protein terD	3	x				0.313993	43.7741	0.212762	58.3389	0.273458	43.8753	0.385917	23.7635	0.296898	47.1449	0.205839	31.845	0.420327	30.099
CDIF630erm_01816	CDIF630erm_01816	putative tellurite associated resistance protein	1	x				0.44743	63.9978	0.73363	48.8241	0.560856	53.9728	0.553491	40.4757	0.815999	55.7819	0.432727	72.0982	0.784723	65.458
CDIF630erm_01821	CDIF630erm_01821	transcriptional regulator, RmlC-type	1	x				0.0740241	57.2844	0.120265	43.3173	0.140307	89.0363	0.10915	115.285	0.078275	99.7393	0.0420917	45.5313	0.0632513	40.2426
IunH	CDIF630erm_01867	inosine/uridine-preferring nucleoside hydrolase	1	x				0.177094	40.7438	0.202872	29.6683	0.180254	22.2277	0.102847	8.52022	0.150092	21.2824	0.26837	12.6263	0.186489	18.391
TrxB1	CDIF630erm_01876	thioredoxin reductase	2	x				0.241653	42.2036	0.26821	40.814	0.263026	18.0424	0.161692	29.1691	0.29877	20.2521	0.337608	20.438	0.257895	2.24411
CDIF630erm_01899	CDIF630erm_01899	uncharacterized protein, UPF0145 family	1	-				0.0590292	114.407	0.111374	45.9111	0.0683869	92.1165	0.0263446	0.943566	0.0427673	59.1715	0.0314768	58.2899	0.0831989	26.6627
CDIF630erm_01906	CDIF630erm_01906	uncharacterized protein	1	-			x	0.0583508	14.6773	0.17604	11.5202	0.137241	37.591	0.0875045	20.4859	0.0739147	64.1956	0.103507	117.139	0.213834	82.1604
YjiM	CDIF630erm_01943	putative 2-hydroxyacyl-CoA dehydratase	5	x	x			0.111859	27.8341	0.136998	28.3672	0.206952	26.9496	0.126624	5.63548	0.190354	15.5602	0.16181	93.9042	0.173748	54.227
CDIF630erm_01961	CDIF630erm_01961	putative phenylalanyl-tRNA synthetase beta chain	1	-				0.168645	35.5143	0.153891	28.8927	0.179646	21.4041	0.137169	24.5558	0.128087	24.6546	0.129017	53.0451	0.107536	11.0103
Tdh	CDIF630erm_01991	L-threonine 3-dehydrogenase	1	x				0.0767254	5.97829	0.230145	41.3713	0.122233	40.459	0.0784482	36.4702	0.0873611	53.8173	0.121869	65.4132	0.155791	56.8668
TerD4	CDIF630erm_01998	tellurium resistance protein terD	1	x		x		0.211258	40.7072	0.282015	22.3723	0.218158	45.7303	0.227628	16.5567	0.267982	52.4001	0.149059	20.5131	0.381804	23.622
AroK	CDIF630erm_02040	shikimate kinase	2	x				0.164294	62.121	0.198008	39.2517	0.236997	71.5786	0.197843	109.648	0.111746	72.4612	0.0778525	34.3229	0.115685	25.2682
CDIF630erm_02138	CDIF630erm_02138	GATS-like ACT domain protein	1	x				0.146795	16.6201	0.125303	16.0251	0.143099	31.4676	0.20191	19.9872	0.133276	26.0735	0.0810532	13.784	0.190659	51.6669
CDIF630erm_02177	CDIF630erm_02177	peptidase M20A, peptidase V-related	1	x				0.0826777	34.8423	0.159517	37.3951	0.139233	36.5086	0.118381	46.8203	0.102494	63.5167	0.148426	56.4983	0.152989	22.6578
CDIF630erm_02178	CDIF630erm_02178	aluminum resistance protein	1	x				0.0743753	29.9599	0.059459	14.7944	0.0787135	34.7984	0.0751074	20.4171	0.0763734	55.1819	0.070605	51.1917	0.126568	30.7735
GlnS	CDIF630erm_02282	glutamine--tRNA ligase	3	x				0.0692397	55.8459	0.125076	34.1577	0.134031	58.9277	0.0372131	10.9193	0.0527696	57.6386	0.125721	66.3366	0.0704154	13.8646
TrxB2	CDIF630erm_02344	thioredoxin reductase	1	x				0.302636	38.3285	0.291224	14.3757	0.258391	10.2829	0.400237	53.0331	0.646537	23.2221	0.390707	20.6573	0.340212	13.5315
ThrC	CDIF630erm_02347	threonine synthase	2	x				0.0881037	55.4307	0.0583379	63.49	0.074056	26.513	0.0513463	51.0385	0.0205724	61.8629	0.0546591	68.3651	0.057338	74.4592
ThrB	CDIF630erm_02348	homoserine kinase	1	x			x	0.0418694	41.6757	0.121262	0.769127	0.0877685	4.67078	0.0259158	30.7789	0.0440378	83.2668	0.0991859	103.912	0.0785004	54.5564
Tsf	CDIF630erm_02370	elongation factor ts (EF-ts)	5	x				0.171939	34.3912	0.162249	28.2771	0.228491	26.4388	0.133156	10.4681	0.155564	64.1763	0.265866	31.549	0.225097	28.2803
RpsB	CDIF630erm_02371	30S ribosomal protein S2	5	-				0.581349	62.3686	0.562079	50.9222	0.751263	25.683	0.199503	16.4864	0.231287	64.9374	0.509494	55.3236	0.380099	44.7764
Hcp	CDIF630erm_02400	hydroxylamine reductase	1	x				0.375126	54.851	0.637612	7.45285	0.36434	27.9024	0.776999	10.8778	0.750561	79.532	0.498314	16.0259	0.37053	33.1231
AsnC	CDIF630erm_02478	asparagine--tRNA ligase	2	x				0.142067	25.6961	0.170768	45.2465	0.14912	3.71373	0.107829	6.40073	0.0980652	26.9466	0.16657	72.6295	0.111343	19.7029
AmpP	CDIF630erm_02495	xaa-pro aminopeptidase	1	x				0.286188	18.7724	0.234486	17.3097	0.216981	8.39168	0.235835	15.6331	0.156518	67.6213	0.176804	82.3212	0.148491	4.21752
Pgm	CDIF630erm_02556	phosphoglucomutase	3	x				0.122007	18.2612	0.139953	29.3166	0.160644	32.0483	0.126948	5.75983	0.128026	44.1647	0.199444	75.628	0.131157	10.8718
Tkt'1	CDIF630erm_02559	transketolase, C-terminal section	6	x		x		0.790693	10.3557	1.30856	28.9201	0.95205	23.0076	1.11853	26.408	1.1537	6.67842	0.834975	20.6585	1.37826	17.5709
Tkt1	CDIF630erm_02560	transketolase, N-terminal section	4	x				0.110837	39.3803	0.169972	18.2302	0.13899	37.8331	0.0807809	31.9987	0.0860874	31.7762	0.0954565	39.0891	0.0900738	12.3614
Tal2	CDIF630erm_02567	transaldolase	4	x				0.260498	67.0099	0.156608	70.8501	0.191804	55.6163	0.118808	58.0521	0.0696024	37.206	0.0887137	48.417	0.0943124	36.2319
MtlD	CDIF630erm_02570	mannitol-1-phosphate 5-dehydrogenase	1	x				0.668219	6.64793	0.389865	52.9836	0.580417	31.7779	0.574077	13.7993	0.666249	19.1732	0.502592	10.7387	0.476031	29.6231
GuaB	CDIF630erm_02574	IMP dehydrogenase	3	x		x		1.7564	40.5725	1.09915	24.8148	1.09675	54.7615	1.62052	16.5382	1.43029	13.1389	0.993437	28.3082	0.637388	36.1879
AbfD	CDIF630erm_02580	bifunctional 4-hydroxybutyryl-CoA dehydratase/vinylacetyl-CoA-delta-isomerase	1	-				0.15697	86.6322	0.194154	22.4338	0.241578	68.6972	0.10042	39.3621	0.109862	15.7518	0.184406	79.068	0.0912536	45.6
SucD	CDIF630erm_02581	succinate-semialdehyde dehydrogenase (acetylating)	5	x				0.529436	30.6359	0.57023	35.4756	0.611998	17.715	0.446858	8.9528	0.547593	28.0353	0.608435	30.2799	0.452535	34.3811
CDIF630erm_02605	CDIF630erm_02605	ABC-type transport system, nitrate/sulfonate/taurine extracellular solute-binding protein	1	x				0.260498	67.0099	0.156608	70.8501	0.191804	55.6163	0.118808	58.0521	0.0696024	37.206	0.0887137	48.417	0.0943124	36.2319
CDIF630erm_02609	CDIF630erm_02609	DsrEFH-like protein	1	x		x		0.535947	16.9246	0.505656	26.1788	0.47233	32.597	0.699409	42.4979	0.625931	9.51381	0.306435	45.1004	0.669755	31.3255
Dut	CDIF630erm_02645	dUTP diphosphatase	1	x				0.0458238	34.5676	0.093138	45.129	0.115126	62.1675	0.050908	13.5525	0.0598321	33.2753	0.0702398	38.9429	0.0951638	53.7125
CDIF630erm_02688	CDIF630erm_02688	putative ribosome-associated sigma 54 modulation protein	2	x				0.0645412	73.6066	0.0985075	12.8241	0.129802	70.3318	0.0634837	41.2469	0.0896797	52.0271	0.0507176	40.816	0.053976	46.3412
PrmA	CDIF630erm_02695	ribosomal protein L11 methyltransferase	1	-				0.0914915	68.7095	0.101792	29.2259	0.117584	51.866	0.0467854	5.69554	0.0522598	32.1603	0.0992307	82.7568	0.109167	82.0822
DnaK	CDIF630erm_02707	chaperone protein DnaK	3	-				0.538724	36.1638	0.425351	5.60557	0.603135	15.8031	0.496529	56.1091	0.171682	22.7606	1.85908	46.4418	1.36978	46.1312
GrpE	CDIF630erm_02708	protein (HSP-70 cofactor)	1	x				0.0397502	33.3803	0.0946534	47.9844	0.0715362	43.4399	0.0611103	84.6341	0.11183	77.3757	0.0494505	68.6186	0.0933095	54.4966
CDIF630erm_02723	CDIF630erm_02723	putative N-acyltransferase	1	x				0.239207	84.9349	0.685956	31.9425	0.52341	48.212	0.155722	32.6625	0.247131	88.2809	0.379518	57.0304	0.468425	64.1725
YjgF	CDIF630erm_02762	2-iminobutanoate/2-iminopropanoate deaminase	2	x		x		0.306459	11.6235	0.25792	5.14014	0.271147	49.115	0.28929	22.7381	0.198644	33.7149	0.148008	18.4584	0.42822	26.6802
LeuS	CDIF630erm_02772	leucine--tRNA ligase	4	x			x	0.106843	29.8419	0.203379	19.4677	0.188	2.76442	0.135788	6.4207	0.125017	18.7893	0.210902	118.204	0.160567	33.6587
CDIF630erm_02784	CDIF630erm_02784	putative serine-pyruvate aminotransferase	1	x				0.101795	47.4963	0.140253	13.5404	0.127636	34.068	0.0847437	47.0398	0.0725647	54.1389	0.098678	81.3145	0.119109	42.9368
CDIF630erm_02799	CDIF630erm_02799	hypothetical protein	1	-				0.397023	36.2566	0.207801	21.0617	0.230025	38.87	0.343575	20.62	0.38254	110.573	0.181238	85.2626	0.241781	26.6811
YloV	CDIF630erm_02812	uncharacterized protein YloV	1	-				0.0581327	76.415	0.101782	51.6643	0.071146	69.5431	0.0696514	93.3962	0.0250244	73.0177	0.0862498	115.318	0.0594301	11.9846
CDIF630erm_02819	CDIF630erm_02819	PTS system, mannosylglycerate-specific IIA component	1	x			x	0.0488346	43.4951	0.100187	15.6217	0.0899679	26.0849	0.0715135	23.3059	0.092366	58.2837	0.116903	69.6025	0.118617	34.2559
CDIF630erm_02825	CDIF630erm_02825	putative nitroreductase-like oxidoreductase	1	-				0.1468	69.814	0.0922223	29.42	0.170876	86.7618	0.0503077	22.8411	0.0583941	48.9008	0.0522865	24.9951	0.0752079	6.83267
Rpe2	CDIF630erm_02828	ribulose-phosphate 3-epimerase	1	-				0.357199	20.7888	0.437912	11.4408	0.506033	69.7578	0.305871	51.0824	0.30665	50.6169	0.281528	10.1687	0.464448	46.8787
Fmt	CDIF630erm_02837	methionyl-tRNA formyltransferase	1	x				0.0872644	88.0264	0.0978558	38.6705	0.121543	52.4696	0.0405692	15.2744	0.0769713	42.3537	0.0768388	21.0956	0.0645997	18.4521
LtaE	CDIF630erm_02845	low specificity L-threonine aldolase	1	x				0.26446	36.8603	0.208956	51.9753	0.348755	49.776	0.189817	12.304	0.286617	19.3468	0.309886	21.6405	0.202874	24.2228
CDIF630erm_02866	CDIF630erm_02866	putative peptidase, M24 family	3	-				0.83684	49.1546	0.592582	15.7018	0.636746	20.4026	0.725399	6.70348	0.610748	44.7743	0.662514	42.1726	0.583126	54.888
IleS	CDIF630erm_02871	isoleucine--tRNA ligase	3	-				0.148714	36.7481	0.245396	18.4139	0.220654	26.3109	0.151358	21.5806	0.132404	30.0296	0.261287	59.2414	0.184112	41.5554
CDIF630erm_02877	CDIF630erm_02877	putative pyridoxal 5'-phosphate-dependent enzyme	1	-				0.198896	60.134	0.222201	9.98058	0.185598	51.684	0.112793	33.047	0.185824	62.6062	0.117854	45.5343	0.151881	27.2459
CDIF630erm_02881	CDIF630erm_02881	ACT domain-containing protein	1	-		x		0.0756865	39.3784	0.0817258	59.4938	0.0799777	67.9703	0.0460788	113.288	0.0460737	34.9458	0.0311437	36.0742	0.07087	11.9083
Pfo	CDIF630erm_02936	pyruvate synthase	20	x				1.18296	49.808	1.91001	29.403	1.82172	27.2633	0.945855	34.0928	1.18461	28.5329	1.3925	47.5034	1.44509	43.065
CDIF630erm_02937	CDIF630erm_02937	phosphate acyltransferase	1	-				0.121181	52.2237	0.162334	3.41402	0.178735	52.3547	0.0564424	25.4774	0.0775074	34.6508	0.12434	48.7081	0.09879	11.6125
Hpt1	CDIF630erm_02946	hypoxanthine phosphoribosyltransferase	2	-				0.187226	87.0557	0.227681	18.735	0.187467	59.4915	0.147456	69.8676	0.101792	57.7651	0.116307	28.8916	0.167742	20.0367
GlyA1	CDIF630erm_02988	serine hydroxymethyltransferase	4	x				0.443574	55.7801	0.489693	17.1058	0.363849	12.316	0.373397	37.2246	0.592664	53.0854	0.437512	41.3261	0.307032	20.4267
AspS	CDIF630erm_03002	aspartate--tRNA ligase	3	x				0.438661	9.56563	0.42283	15.1303	0.392272	6.52839	0.330891	15.9979	0.229164	62.6194	0.384515	70.2423	0.25181	7.3314
HisS	CDIF630erm_03003	histidine--tRNA ligase	1	-		x		0.033995	27.4693	0.102421	30.8404	0.11065	74.2331	0.0445348	39.3065	0.0537201	23.326	0.0985474	34.9742	0.0596453	11.1323
Dtd	CDIF630erm_03006	D-tyrosyl-tRNA(Tyr) deacylase	1	x				0.158412	79.0399	0.167166	43.6834	0.146393	52.021	0.13736	57.9878	0.0685588	48.036	0.119211	38.7678	0.18983	12.2467
PtsI	CDIF630erm_03018	phosphoenolpyruvate-protein phosphotransferase	2	-				0.10175	62.8547	0.217355	33.4859	0.153617	26.0094	0.098121	44.3417	0.065423	53.1616	0.24612	94.8065	0.168785	60.6188
PtsH	CDIF630erm_03019	phosphocarrier protein HPr	2	-				0.0779589	101.367	0.133637	16.2187	0.126395	41.1931	0.0551891	57.496	0.0583292	7.46274	0.0605009	47.8871	0.130094	68.6107
CDIF630erm_03053	CDIF630erm_03053	putative LmbE-like deacetylase	1	x				0.0411089	58.2472	0.0843361	34.7339	0.0676016	42.7969	0.028982	20.2038	0.0388508	55.2178	0.053525	16.7094	0.0402516	15.1458
SlpA	CDIF630erm_03056	S-layer precursor protein	25	x			x	2.2288	24.3488	3.63857	20.9019	2.65854	5.15485	1.84749	33.5771	3.11872	64.9836	2.67015	54.0699	3.01229	51.1447
CDIF630erm_03084	CDIF630erm_03084	putative amino acid racemase	1	x	x			0.111859	27.8341	0.136998	28.3672	0.206952	26.9496	0.126624	5.63548	0.190354	15.5602	0.16181	93.9042	0.173748	54.227
Nit	CDIF630erm_03109	bifunctional rilase/rile hydratase	2	x				0.299059	60.3227	0.292838	20.3687	0.325355	35.075	0.257259	16.1665	0.385809	9.81835	0.316578	90.6835	0.189084	2.41294
CDIF630erm_03134	CDIF630erm_03134	putative modulator of DNA gyrase, peptidase U62	1	-				0.163635	31.0552	0.148484	5.03914	0.16914	26.5042	0.149333	20.7257	0.237953	54.4253	0.197301	58.1808	0.226893	43.6969
AtpA1	CDIF630erm_03239	V-type ATP synthase subunit A	2	-				0.108864	78.925	0.141647	6.88937	0.13514	17.5638	0.111346	13.4572	0.14903	61.8181	0.168861	45.1694	0.194384	39.1112
AtpF1	CDIF630erm_03240	V-type ATP synthase subunit F	1	-				0.127684	72.0468	0.150685	32.7055	0.13703	48.4166	0.0686702	26.949	0.0703465	45.7878	0.096784	27.8765	0.149796	26.722
AdhE2	CDIF630erm_03250	aldehyde-alcohol dehydrogenase	32	x			x	4.01682	1.90683	5.37244	6.73135	5.63181	7.8972	3.6593	14.0095	3.92926	29.0437	4.71162	36.1682	4.59569	20.077
CDIF630erm_03303	CDIF630erm_03303	CGCAxxGCC motif protein	2	x				0.137948	41.1186	0.236697	23.1565	0.199828	69.2783	0.0939724	19.2327	0.175765	56.6405	0.130964	19.0331	0.180698	10.6188
PepI	CDIF630erm_03325	proline iminopeptidase	2	x	x			0.182103	14.9038	0.144429	78.4289	0.20577	3.99841	0.168775	12.7437	0.286862	22.3658	0.176499	31.9633	0.202215	18.3877
GatY1	CDIF630erm_03357	D-tagatose-1,6-bisphosphate aldolase	1	x				0.155145	19.8985	0.173551	16.147	0.171435	11.5236	0.166737	22.2954	0.255356	26.6254	0.384065	46.9046	0.260601	25.9969
CDIF630erm_03387	CDIF630erm_03387	PTS system, glucose-like IIA component	1	-		x		0.213923	16.4309	0.279102	29.2931	0.25809	22.9204	0.258325	31.1187	0.223939	28.0845	0.133086	18.4492	0.382099	32.6682
Eno	CDIF630erm_03462	enolase	10	x	x			5.4503	37.9942	1.91343	47.3266	2.971	43.1732	5.01803	17.7391	1.54396	73.3152	3.40409	37.326	3.42054	41.4001
GpmI	CDIF630erm_03463	2,3-bisphosphoglycerate-independent phosphoglycerate mutase	3	x				0.116178	56.3819	0.120592	27.5818	0.171974	15.8701	0.110914	47.1643	0.0652873	32.5976	0.147642	62.4297	0.161668	29.9974
Tpi	CDIF630erm_03464	triosephosphate isomerase	4	x				1.29572	4.09198	0.97527	23.143	1.06304	5.19323	1.04324	34.1715	0.911074	64.1475	0.844929	2.38785	0.957478	46.0091
Pgk	CDIF630erm_03465	phosphoglycerate kinase	8	x				1.28192	33.6425	1.46573	15.7666	1.49271	39.8724	1.51474	26.9296	1.7405	33.2691	1.57288	7.98057	1.87302	18.107
GapA	CDIF630erm_03466	glyceraldehyde-3-phosphate dehydrogenase	9	x				1.94237	61.8139	0.997224	58.8588	1.77488	16.1902	1.73737	26.1415	1.56358	88.1043	1.23647	60.5547	0.800426	38.1483
CggR	CDIF630erm_03467	transcriptional regulator, SorC family	2	x				0.0482958	106.412	0.0647263	67.8325	0.0845946	60.8035	0.020717	32.9782	0.0277509	45.8694	0.0309707	41.746	0.0393959	21.1534
DapB1	CDIF630erm_03522	4-hydroxy-tetrahydrodipicolinate reductase	1	x		x	x	0.0115323	10.7731	0.0674317	36.9894	0.0519233	35.1471	0.0124485	14.3538	0.0205732	48.7445	0.030947	10.125	0.0346255	14.258
Hpt2	CDIF630erm_03527	hypoxanthine phosphoribosyltransferase	2	x				0.290297	18.2458	0.327158	29.2093	0.402027	45.0814	0.273759	29.6606	0.280174	72.0545	0.222131	9.12648	0.488085	62.9525
PrdF	CDIF630erm_03533	proline racemase	5	x				0.0786086	20.7719	0.0737562	24.2683	0.10239	53.9512	0.0442626	11.4258	0.0595624	31.4541	0.121065	41.1292	0.09726	29.06
PrdB	CDIF630erm_03537	proline reductase PrdB subunit	2	x				0.0526412	45.1855	0.151768	35.7106	0.119525	39.4734	0.0414305	14.1812	0.059424	52.2088	0.084472	10.933	0.0748771	6.8082
ValS	CDIF630erm_03553	valine--tRNA ligase	2	-				0.052754	30.2519	0.089663	25.8253	0.102719	56.6032	0.059393	20.174	0.056671	25.4297	0.100081	110.879	0.0834898	54.5329
CDIF630erm_03569	CDIF630erm_03569	putative oligoendopeptidase f, M3B family	1	x				0.0686533	65.4681	0.0729153	18.7077	0.129125	47.3829	0.0508715	30.1585	0.0610633	16.619	0.11444	85.2037	0.0612848	27.9729
Pgi	CDIF630erm_03585	glucose-6-phosphate isomerase	5	x	x			0.432039	8.48412	0.418987	46.0612	0.538365	17.1033	0.527535	15.5997	0.961277	30.0362	0.543211	31.0009	0.382251	24.212
Tig	CDIF630erm_03607	trigger factor	2	x				0.328249	37.0667	0.341042	9.77134	0.403146	28.3836	0.282499	59.5011	0.333465	92.0178	0.405182	71.4939	0.522276	35.8499
CDIF630erm_03611	CDIF630erm_03611	putative D-isomer specific 2-hydroxyacid dehydrogenase	1	x				0.26446	36.8603	0.208956	51.9753	0.348755	49.776	0.189817	12.304	0.286617	19.3468	0.309886	21.6405	0.202874	24.2228
Pyk	CDIF630erm_03699	pyruvate kinase	8	x				0.784684	23.3684	0.584913	29.5002	0.775875	18.5038	0.660224	13.5798	0.526513	65.6614	0.878128	34.0406	0.639928	30.0137
PfkA	CDIF630erm_03700	ATP-dependent 6-phosphofructokinase	1	-				0.0896732	71.6849	0.114611	8.8972	0.0922195	82.2636	0.0306132	17.306	0.0451371	28.8832	0.0717275	53.0526	0.0562016	15.587
CDIF630erm_03703	CDIF630erm_03703	putative hydrolase, NUDIX family	1	x		x		0.42329	46.398	0.922439	39.9105	0.607568	34.0018	0.643167	62.2244	0.419223	33.9058	0.347436	25.2003	0.942029	23.2279
HemB	CDIF630erm_03727	delta-aminolevulinic acid dehydratase	1	x			x	0.0349416	29.8088	0.0675841	28.7415	0.0530593	28.2576	0.04234	42.7495	0.0341989	66.5048	0.0634429	78.7406	0.0558485	34.5993
CbiKP	CDIF630erm_03730	sirohydrochlorin cobaltochelatase CbiKP	1	x				0.0881037	55.4307	0.0583379	63.49	0.074056	26.513	0.0513463	51.0385	0.0205724	61.8629	0.0546591	68.3651	0.057338	74.4592
Tkt'2	CDIF630erm_03770	transketolase, C-terminal section	1	x				0.0967837	57.9145	0.129589	44.377	0.168922	49.2409	0.101308	16.701	0.149006	8.22503	0.10048	27.3454	0.094924	14.8372
Tkt2	CDIF630erm_03771	transketolase, N-terminal section	2	x				0.110837	39.3803	0.169972	18.2302	0.13899	37.8331	0.0807809	31.9987	0.0860874	31.7762	0.0954565	39.0891	0.0900738	12.3614
Alr	CDIF630erm_03774	alanine racemase	2	x			x	0.901055	67.7296	0.395295	25.7724	0.391491	20.3284	0.457777	12.6017	0.485157	18.4775	0.384981	11.1205	0.350833	61.7938
AtpD2	CDIF630erm_03779	ATP synthase subunit beta	6	x				0.666865	36.5371	0.341038	41.1878	0.42612	18.3163	1.0032	40.2807	0.846837	42.244	0.53109	20.7412	0.352499	29.9011
ComEB2	CDIF630erm_03788	deoxycytidylate deaminase	1	-				0.110902	101.809	0.10659	14.222	0.080487	82.291	0.0360798	18.9027	0.065901	36.3618	0.0863554	99.239	0.0779693	22.1274
RpiB2	CDIF630erm_03791	ribose-5-phosphate isomerase	2	-				0.318065	87.6589	0.356966	26.4125	0.3231	50.7725	0.185282	58.6706	0.171023	29.3923	0.246798	41.1826	0.23517	17.8431
YwlC	CDIF630erm_03793	threonylcarbamoyl-AMP synthase	1	x				0.0482958	106.412	0.0647263	67.8325	0.0845946	60.8035	0.020717	32.9782	0.0277509	45.8694	0.0309707	41.746	0.0393959	21.1534
PrfA	CDIF630erm_03795	peptide chain release factor 1	1	x	x			1.73008	9.05011	2.66859	51.6084	1.58371	28.0357	1.83166	3.59747	2.43986	10.9051	1.26954	47.6263	1.50782	43.0247
CDIF630erm_03802	CDIF630erm_03802	putative oligoendopeptidase f, peptidase M3B family	1	x				0.0686533	65.4681	0.0729153	18.7077	0.129125	47.3829	0.0508715	30.1585	0.0610633	16.619	0.11444	85.2037	0.0612848	27.9729
Prs	CDIF630erm_03828	ribose-phosphate pyrophosphokinase	5	x				0.298653	48.1305	0.311892	23.0792	0.264363	28.909	0.187154	11.6279	0.214862	59.8353	0.281506	40.7299	0.289891	80.6903
MurC	CDIF630erm_03832	UDP-N-acetylmuramate--L-alanine ligase	1	x		x		0.052206	19.6079	0.0542325	51.0663	0.101921	44.9406	0.0825414	35.189	0.0749782	35.7036	0.101377	46.5881	0.0457751	18.5025
MetG	CDIF630erm_03854	methionine--tRNA ligase	2	-				0.119154	20.0428	0.14849	22.9955	0.212722	30.069	0.132174	5.26023	0.106342	27.9595	0.193702	47.4195	0.119461	38.2637
CDIF630erm_03859	CDIF630erm_03859	transcriptional regulator, AsnC/lrp family	2	x				0.745991	17.1041	0.933501	34.2573	0.830697	40.8733	0.671691	16.2202	0.837403	46.111	0.718147	49.9268	0.689643	38.3197
LysS	CDIF630erm_03872	lysine--tRNA ligase	1	x			x	0.179424	50.1649	0.338872	7.8178	0.279308	4.6444	0.26141	18.5452	0.204315	47.4755	0.278373	67.6151	0.389452	49.0298
CarB1	CDIF630erm_03910	carbamoyl-phosphate synthase large subunit	2	x				0.033968	38.5579	0.145418	54.0687	0.0895322	55.949	0.0518763	42.0533	0.0438631	46.2184	0.088958	59.8218	0.0520659	19.8834
CarB2	CDIF630erm_03912	carbamoyl-phosphate synthase large subunit	2	x				0.033968	38.5579	0.145418	54.0687	0.0895322	55.949	0.0518763	42.0533	0.0438631	46.2184	0.088958	59.8218	0.0520659	19.8834
PurA	CDIF630erm_03983	adenylosuccinate synthetase	1	-				0.078111	34.1527	0.0914702	20.8133	0.079335	21.3883	0.0660447	31.0447	0.0618669	27.5501	0.0905982	9.03831	0.0455526	37.8125
DnaC	CDIF630erm_03985	replicative DNA helicase DnaC	1	x		x		1.89783	45.5137	1.94421	17.3734	1.62235	81.8522	2.50085	46.2792	3.54416	56.4303	1.30083	8.74144	1.12414	4.36136
RpsF	CDIF630erm_03992	30S ribosomal protein S6	3	-		x		0.156431	26.8692	0.117328	31.0704	0.133361	70.4443	0.0996582	81.3707	0.0546116	70.7065	0.0530868	23.4621	0.115664	23.8315
CDIF630erm_03993	CDIF630erm_03993	aromatic-amino-acid aminotransferase	5	x				1.03288	48.5703	1.82082	57.3237	1.27615	28.7966	1.25486	34.317	1.69837	49.1815	1.10852	72.0598	1.48074	46.273
YedF	CDIF630erm_03996	selenium metabolism protein YedF	3	x				0.290297	18.2458	0.327158	29.2093	0.402027	45.0814	0.273759	29.6606	0.280174	72.0545	0.222131	9.12648	0.488085	62.9525
