# Supplementary material for: Proteomic Signatures of Clostridium difficile Stressed with Metronidazole, Vancomycin, or Fidaxomicin
Source: Cells. 2018 Nov 15;7(11):213. doi: 10.3390/cells7110213 (PMC6262375; doi:10.3390/cells7110213)
Supplement: Supplementary file 1 [file cells-07-00213-s001.zip › TableS1.xlsx]

## Sheet: amounts
Table S1. All data on protein amounts. Protein names, protein accession number and function are provided together with information on the number of spots on the 2D gel (column "spots") and information on whether one spots may be represented by more than one single protein (column "overlay", "x" indicates protein overlay in at least one spot). Statistical significance (ANOVA, p<0.05) is indicated …
Protein Name	Protein Accession	Protein Function	Spots	overlay	significant VAN	significant MTZ	significant FDX	Spot intensity control	CV control	Spot intensity FDX_10	CV FDX_10	Spot intensity FDX_30	CV FDX_30	Spot intensity VAN_10	CV VAN_10	Spot intensity VAN_30	CV VAN_30	Spot intensity MTZ_10	CV MTZ_10	Spot intensity MTZ_30	CV MTZ_30
DnaN	CDIF630erm_00002	DNA polymerase III subunit beta	1	x				0.211673	20.317	0.267124	7.87992	0.206109	17.8512	0.235369	22.4242	0.30062	50.0607	0.199166	11.2023	0.266848	33.1758
GyrB	CDIF630erm_00005	DNA gyrase subunit B	2	x				0.0696933	32.7858	0.108763	16.9666	0.0947208	21.8291	0.0684901	18.9062	0.0863902	47.2354	0.0725715	41.5526	0.0657188	35.4264
GyrA	CDIF630erm_00006	DNA gyrase subunit A	3	-				0.268449	13.1718	0.113105	46.725	0.272134	56.9011	0.220542	49.6347	0.161341	77.084	0.109387	47.9055	0.18061	73.461
RsbV	CDIF630erm_00009	anti-sigma factor antagonist	1	-		x		0.181706	40.6223	0.0815618	32.9758	0.085189	4.14479	0.164283	82.3939	0.146892	64.6794	0.0436085	61.9109	0.0941649	69.5252
SerS1	CDIF630erm_00024	serine--tRNA ligase	1	-				0.0751323	25.4474	0.0997943	19.994	0.0830766	42.799	0.0788663	33.9466	0.050342	62.4454	0.100355	51.5829	0.0658432	18.2184
FusA1	CDIF630erm_00084	elongation factor G (EF-g)	1	x				0.0738409	20.5689	0.0820016	12.8598	0.0597829	46.8269	0.0743339	24.6026	0.0851989	48.9378	0.0614319	27.3315	0.0619377	11.562
ClpC	CDIF630erm_00088	class III stress response-related ATPase, AAA+ superfamily	2	x				0.0124238	49.3624	0.0161428	37.6412	0.00535236	59.9001	0.0124947	31.1619	0.00700933	58.9404	0.0166255	118.732	0.0258279	108.675
ProS1	CDIF630erm_00112	proline--tRNA ligase	2	x				0.348784	9.82066	0.455201	19.1115	0.327708	18.8187	0.342667	22.6956	0.315591	0.932003	0.301828	19.7996	0.268411	40.3464
ProS2	CDIF630erm_00113	proline--tRNA ligase	4	x				1.4892	13.4937	2.24932	21.0688	1.798	2.93268	1.56764	11.6897	1.56359	11.1613	1.86629	7.4465	1.58987	14.7674
GltX	CDIF630erm_00114	glutamate--tRNA ligase	3	x				0.228568	10.1945	0.219532	56.4295	0.215026	66.9839	0.213087	11.9154	0.212684	11.4308	0.257822	35.6612	0.215776	29.9236
CysS	CDIF630erm_00116	cysteine--tRNA ligase	2	x				0.385649	11.8139	0.489607	6.63284	0.396347	26.8308	0.427739	23.3313	0.392806	20.4966	0.345116	27.0304	0.326785	24.9026
Tuf1	CDIF630erm_00122	elongation factor EFTu/EF1A	24	x				2.88496	10.8963	3.619	5.17041	3.32314	16.0921	3.0876	17.2994	3.59508	26.5655	4.32241	4.83864	3.51357	13.4566
NusG	CDIF630erm_00125	transcription antitermination protein	1	-				0.0706985	41.6905	0.111406	14.074	0.0798119	15.4978	0.104695	30.4252	0.0889095	14.0029	0.0547852	25.2274	0.0796476	12.3682
RplA	CDIF630erm_00127	50S ribosomal protein L1	1	-				0.068908	66.9869	0.046645	18.2933	0.063259	61.4385	0.0712742	80.3126	0.0936529	63.9467	0.0685906	52.6747	0.0479908	124.512
RplJ	CDIF630erm_00129	50S ribosomal protein L10	6	x				0.492587	25.2922	0.585098	39.9121	0.608963	37.2823	0.467456	11.7995	0.591829	12.5271	0.643732	14.4161	0.681883	11.1941
RpoB	CDIF630erm_00132	DNA-directed RNA polymerase subunit beta	3	-				0.0532768	40.764	0.074493	32.4111	0.0403859	59.3129	0.0333879	21.3571	0.0207684	62.1227	0.0797214	24.4777	0.0877138	28.2897
FusA2	CDIF630erm_00136	elongation factor G (EF-g)	11	x				0.344727	66.9221	1.20936	53.6535	0.313923	53.1235	0.426923	40.4715	0.26792	42.315	0.711172	68.2305	0.752967	70.0297
RplD	CDIF630erm_00140	50S ribosomal protein L4	3	x				0.155659	57.5552	0.219393	25.3622	0.168968	71.3798	0.184323	44.3012	0.08813	77.0408	0.206172	22.9959	0.239006	89.7032
RpsH	CDIF630erm_00153	30S ribosomal protein S8	1	x				0.0826714	74.2241	0.04327	30.725	0.0891061	85.629	0.114818	38.6807	0.0791162	74.9808	0.0749441	11.471	0.0524581	88.6168
Adk	CDIF630erm_00160	adenylate kinase	3	x				0.226122	71.0151	0.191533	23.2869	0.114942	23.1894	0.0920137	34.4214	0.124944	37.3137	0.200977	20.0713	0.239141	32.7493
RpsM	CDIF630erm_00165	30S ribosomal protein S13	1	x				0.0396868	40.9395	0.0596139	47.3346	0.00868044	137.214	0.0530809	38.1912	0.0209188	105.825	0.0251629	108.839	0.0327321	89.6107
RpoA	CDIF630erm_00168	DNA-directed RNA polymerase subunit alpha	2	-				0.0820581	28.7328	0.048612	50.0423	0.0976897	79.1107	0.056275	28.2928	0.073556	48.0627	0.0458289	1.69892	0.0495151	52.6747
RplM	CDIF630erm_00174	50S ribosomal protein L13	1	-				0.114339	37.5474	0.0333954	31.6725	0.0754086	98.701	0.069168	75.5908	0.101564	87.2162	0.133851	69.8078	0.134976	98.7079
RpsI	CDIF630erm_00175	30S ribosomal protein S9	3	x				0.322875	49.5692	0.109421	43.8911	0.15548	58.3092	0.237217	30.4884	0.118812	59.3164	0.154806	24.1281	0.16302	83.911
NrdD	CDIF630erm_00204	anaerobic ribonucleoside triphosphate reductase	2	x				0.0163129	38.2863	0.0261572	36.5656	0.0160196	32.2011	0.0181393	6.99335	0.010392	49.3894	0.0232291	77.5867	0.0292807	60.4213
Ptb1	CDIF630erm_00227	phosphate butyryltransferase	1	-				0.00276143	58.4856	0.018055	95.9867	0.00251064	63.485	0.00136678	88.2103	0.00279545	77.5184	0.0069749	105.21	0.00876769	155.003
VorB1	CDIF630erm_00231	3-methyl-2-oxobutanoate dehydrogenase (ferredoxin), beta subunit	1	-				0.170186	28.6423	0.29499	22.4276	0.232239	29.8196	0.170252	12.4032	0.204526	23.7111	0.183046	9.47344	0.167253	49.2931
VorA1	CDIF630erm_00232	3-methyl-2-oxobutanoate dehydrogenase (ferredoxin), alpha subunit	2	-				0.0684764	105.701	0.0742595	18.3951	0.0344511	50.3969	0.068474	31.5547	0.0394699	35.8087	0.143859	41.9217	0.158423	18.2841
GlmM	CDIF630erm_00234	phosphoglucosamine mutase	3	x				0.103654	44.5889	0.147555	12.5533	0.130491	45.7487	0.141529	30.6375	0.114428	32.6504	0.0636729	5.01145	0.0777092	46.5104
GlmS	CDIF630erm_00236	glucosamine--fructose-6-phosphate aminotransferase [isomerizing]	5	-				0.287906	12.2304	0.351299	12.5793	0.252901	42.9217	0.333466	32.4055	0.259279	33.8188	0.391831	30.6508	0.48008	6.8916
MurA	CDIF630erm_00239	UDP-N-acetylglucosamine 1-carboxyvinyltransferase	2	x		x		0.14079	54.8561	0.0990072	27.351	0.0945761	42.3093	0.0917802	61.6376	0.0687825	61.5921	0.0565158	46.462	0.0605218	20.575
MreB1	CDIF630erm_00243	rod shape-determining protein MreB	1	x				0.0155111	30.6735	0.0272947	26.5565	0.0325456	16.8953	0.0245391	21.8929	0.0257523	20.2574	0.0321825	21.233	0.0285391	35.1783
MetK	CDIF630erm_00247	S-adenosylmethionine synthetase	3	x				0.449782	54.2815	0.328315	40.6683	0.62896	15.786	0.53065	60.4544	0.504221	42.6218	0.458165	30.8024	0.456413	25.313
CutC	CDIF630erm_00258	copper homeostasis protein	1	x				0.0501334	43.0945	0.0423357	24.8154	0.0372927	88.6359	0.0655791	68.4253	0.029508	34.9833	0.079976	36.0828	0.072944	111.717
SecA1	CDIF630erm_00260	protein translocase subunit SecA1	1	-		x		0.00594043	64.8504	0.00244093	19.0798	0.0089132	42.7366	0.00329911	38.5556	0.00544111	98.7816	0.00476906	1.87098	0.0142632	36.3268
CDIF630erm_00263	CDIF630erm_00263	putative S1 RNA-binding domain-containing protein	1	x				0.0621459	35.6851	0.103376	9.13234	0.0893977	35.7963	0.0572582	30.2201	0.089892	22.2582	0.122122	25.0949	0.0955978	25.7929
CDIF630erm_00291	CDIF630erm_00291	ABC-type transport system, ATP-binding protein	2	x		x		0.0341706	35.6913	0.04078	31.7202	0.0275166	38.1164	0.0370858	37.2539	0.0224358	50.2983	0.0851292	15.6907	0.118249	25.1383
GluD	CDIF630erm_00301	glutamate dehydrogenase	4	x				2.11037	32.5617	2.82209	22.7884	2.68665	19.2736	2.31487	32.214	2.1151	3.6845	2.26786	17.8688	2.14915	24.2726
PyrB	CDIF630erm_00305	aspartate carbamoyltransferase	1	x				0.00213105	34.8127	0.00654408	59.5675	0.00413461	97.205	0.0045064	47.437	0.00230274	102.637	0.00422382	39.5622	0.00214351	49.0386
PyrK	CDIF630erm_00306	dihydroorotate dehydrogenase (NAD+), electron transfer subunit	1	-				0.0387846	24.2171	0.0362135	2.03284	0.0423692	51.26	0.0375221	42.31	0.0704962	28.3206	0.0267095	31.1887	0.0324203	15.8735
PyrD	CDIF630erm_00307	dihydroorotate dehydrogenase (NAD+), catalytic subunit	1	x				0.0446116	52.0269	0.0573118	19.4103	0.0494035	65.1467	0.0464506	22.9309	0.0610242	74.0214	0.0354606	13.3617	0.0391158	30.3687
PyrE	CDIF630erm_00308	orotate phosphoribosyltransferase	1	-				0.0995141	111.064	0.0397687	30.6255	0.0300458	33.3518	0.0421328	44.9153	0.0199603	16.3511	0.0446118	39.5114	0.0526369	7.90864
CDIF630erm_00312	CDIF630erm_00312	putative 8-oxoguanine-DNA-glycosylase	1	x				0.0559521	26.157	0.0881618	26.9837	0.0624764	54.3564	0.0666496	9.91868	0.0761746	42.8629	0.0861669	14.9068	0.0782078	26.4984
GroS	CDIF630erm_00314	10 kDa chaperonin	3	x		x		0.287234	18.8352	0.340562	10.7851	0.388878	28.1946	0.394601	18.848	0.411097	5.26522	0.359071	11.3711	0.490138	5.83673
GroL	CDIF630erm_00315	60 kDa chaperonin	4	x				1.09888	19.0145	1.0455	37.2677	1.26882	34.2494	1.34619	15.2315	1.21965	32.1682	1.35443	19.627	1.35654	61.0451
GuaA	CDIF630erm_00320	GMP synthase (glutamine-hydrolysing)	3	x				0.140069	60.2676	0.285872	18.5869	0.271103	96.6847	0.172767	28.2737	0.145509	10.8051	0.224048	25.6524	0.250686	39.4047
CDIF630erm_00334	CDIF630erm_00334	putative alkaline-phosphatase	2	-				0.105461	67.2671	0.10426	7.95676	0.081205	48.144	0.130014	30.8987	0.115293	63.1752	0.0710042	46.9111	0.0553649	25.0173
PurG	CDIF630erm_00343	phosphoribosylformylglycinamidine cyclo-ligase	1	x				0.00824343	69.4528	0.0268432	43.6995	0.0127929	32.8814	0.0119919	63.0219	0.0107503	99.5198	0.01522	39.7065	0.0236405	62.9556
PurH	CDIF630erm_00345	bifunctional phosphoribosylaminoimidazolecarboxamide formyltransferase/IMP cyclohydrolase	1	x			x	0.00560551	31.2492	0.035889	36.167	0.0145184	35.4823	0.00921036	23.7005	0.00877452	25.4578	0.00977947	73.4875	0.0129934	57.3345
PurL	CDIF630erm_00347	phosphoribosylformylglycinamidine synthase	2	x				0.03508	47.3709	0.0222257	30.3627	0.0257604	33.0847	0.034151	21.8427	0.0251717	38.7905	0.0349384	70.06	0.0318733	42.7406
FliS2	CDIF630erm_00358	flagellar protein FliS	1	x				0.0148431	36.2291	0.0258316	34.0822	0.0188753	26.2761	0.0178947	47.6367	0.019413	33.3116	0.0134112	91.1022	0.0293532	86.427
FliD	CDIF630erm_00359	flagellar hook-associated protein 2 FliD (or HAP2)	1	x				0.0822184	8.21683	0.0748265	69.463	0.0879279	68.3365	0.0879382	42.8766	0.0974712	42.6016	0.125541	46.0555	0.108243	37.0311
FliT	CDIF630erm_00360	flagellar protein FliT	1	-			x	0.00362232	31.1848	0.00145409	27.2406	0.00132796	70.8395	0.00302379	49.7914	0.00208364	19.5338	0.00159399	20.5175	0.00290134	60.7969
FliC	CDIF630erm_00361	flagellin C	15	x				1.19751	57.3307	1.11912	51.6286	1.63095	20.9886	1.37356	48.6624	1.19168	58.5487	1.15043	52.0278	1.20545	40.3988
CDIF630erm_00363	CDIF630erm_00363	phosphothreonine phosphatase	1	x	x		x	0.0330537	25.8686	0.101613	45.8931	0.0312546	40.68	0.0446564	6.17277	0.0503167	12.0085	0.0800833	82.5058	0.0785759	83.3651
CDIF630erm_00364	CDIF630erm_00364	flagellin phosphothreonine transferase	1	-				0.0343887	56.2347	0.0808619	34.6942	0.0682726	16.515	0.042591	35.7856	0.0371139	26.6535	0.0531071	51.2603	0.037415	90.3065
CDIF630erm_00365	CDIF630erm_00365	flagellin methyltransferase	2	x				0.0809465	72.5251	0.169392	21.2577	0.0717913	53.0075	0.114043	40.0194	0.0838481	62.4754	0.106806	43.4739	0.11882	35.9781
FliG	CDIF630erm_00372	flagellar motor switch protein FliG	1	x				0.00824343	69.4528	0.0268432	43.6995	0.0127929	32.8814	0.0119919	63.0219	0.0107503	99.5198	0.01522	39.7065	0.0236405	62.9556
FliH	CDIF630erm_00373	flagellar assembly protein FliH	1	-				0.00786591	47.1985	0.0129702	2.91975	0.0139891	51.1212	0.00860057	10.8938	0.00806083	36.5694	0.00396417	56.8838	0.00456104	40.3598
FlgE	CDIF630erm_00378	flagellar hook protein FlgE (Distal rod protein)	1	-				0.133652	24.7427	0.100378	57.3935	0.146057	12.026	0.11481	6.62686	0.135638	23.6958	0.140882	47.8505	0.118416	52.3787
HtpG	CDIF630erm_00397	heat shock protein HtpG	3	x				0.0816495	72.0078	0.187292	34.628	0.0956638	33.6281	0.141186	58.9045	0.0733614	58.7332	0.162679	46.3289	0.151228	65.4703
PcrA	CDIF630erm_00456	ATP-dependent DNA helicase PcrA	2	x		x	x	0.0595802	32.5979	0.195231	39.4886	0.109366	27.4889	0.0848	22.3289	0.0902274	36.1269	0.214173	10.7682	0.121011	36.0051
ApeB	CDIF630erm_00457	aminipeptidase ApeB	1	x				0.121146	29.2995	0.100979	33.676	0.14315	27.851	0.113172	10.9764	0.14592	26.3123	0.0945224	12.6831	0.0632691	53.9793
PpiB	CDIF630erm_00459	peptidyl-prolyl cis-trans isomerase B	2	x	x	x		0.0798429	48.1571	0.127967	28.9771	0.163156	40.4779	0.122257	17.571	0.186631	44.665	0.111212	30.7344	0.212145	48.6553
CDIF630erm_00461	CDIF630erm_00461	cobalt-dependent inorganic pyrophosphatase	2	-				0.0439985	66.0356	0.144388	39.921	0.064155	68.0869	0.0596419	50.9728	0.0530935	47.4245	0.0956637	79.4638	0.110714	62.5343
CDIF630erm_00520	CDIF630erm_00520	putative radical SAM-family protein	1	x				0.0504789	19.0205	0.0568325	11.1436	0.0611358	62.0933	0.0544647	36.4854	0.0280302	57.5107	0.0603306	31.89	0.0570323	62.9628
LdhA	CDIF630erm_00522	(R)-2-hydroxyisocaproate dehydrogenase	5	x			x	0.458638	19.6479	0.701642	24.1758	0.364567	18.4067	0.453443	45.2212	0.479615	33.4991	0.511121	47.7275	0.521019	44.6472
HadA	CDIF630erm_00523	isocaprenoyl-CoA|2-hydroxyisocaproate CoA-transferase	10	x				4.31288	34.4619	5.69244	13.2141	5.54632	17.1608	4.56847	32.5052	4.44322	14.2148	4.95284	7.29454	4.57348	24.4151
HadB	CDIF630erm_00525	2-hydroxyisocaproyl-CoA dehydratase, alpha subunit	4	x				0.736479	29.1474	1.21896	19.8191	0.996084	25.5663	0.829177	24.1996	1.24575	67.3872	0.822184	19.8539	0.895023	38.6602
HadC	CDIF630erm_00526	2-hydroxyisocaproyl-CoA dehydratase, beta subunit	1	x				0.472678	31.7789	0.766013	18.9854	0.776676	33.1048	0.510489	55.0102	0.588235	38.6508	0.636576	19.7236	0.665375	16.3246
AcdB	CDIF630erm_00527	isocaproyl-CoA dehydrogenase, catalytic subunit	11	x				2.26761	53.1917	2.85569	10.7699	2.5218	16.2736	2.49448	36.0207	2.30384	26.5642	3.12389	28.7979	2.83923	7.42006
EtfB1	CDIF630erm_00528	isocaproyl-CoA dehydrogenase, electron transfer flavoprotein beta subunit	13	x				1.29436	17.0917	2.22636	22.7989	1.4683	16.9046	1.427	11.2205	1.57738	20.0083	1.74616	30.4918	1.87578	34.4964
EtfA1	CDIF630erm_00529	isocaproyl-CoA dehydrogenase, electron transfer flavoprotein alpha subunit	8	x				0.438471	18.8262	1.40375	48.2954	0.524647	41.1971	0.547476	17.5254	0.527171	20.2216	0.916283	51.1448	0.935559	66.2732
Fba	CDIF630erm_00531	fructose-1,6-bisphosphate aldolase	5	x				0.518124	64.5802	0.810263	28.6667	0.413734	99.8952	0.6087	29.7703	0.262114	39.5259	0.772419	34.9856	0.681692	34.4533
CDIF630erm_00601	CDIF630erm_00601	transcriptional regulator, MarR family	1	x			x	0.171649	67.3029	0.032123	82.2959	0.0130184	84.2446	0.0602724	75.1468	0.0303119	32.904	0.0224256	31.1253	0.0391794	73.6498
PurC1	CDIF630erm_00618	phosphoribosylaminoimidazole-succinocarboxamide synthetase	1	-				0.0242121	75.545	0.0138654	50.6229	0.0051194	47.4165	0.0264659	78.6688	0.0198078	103.61	0.00685887	84.5986	0.010553	97.8236
CDIF630erm_00641	CDIF630erm_00641	putative amidohydrolase	1	x				0.0632724	53.5861	0.0439388	30.4996	0.0635324	35.9609	0.0439655	18.8596	0.0584992	15.4122	0.114325	44.2605	0.0817616	19.8175
ArcB	CDIF630erm_00657	Delta(1)-pyrroline-2-carboxylate reductase	1	x			x	0.00708873	53.6988	0.0266624	32.6903	0.0132997	35.3444	0.0123576	13.8338	0.0127618	16.8891	0.00809877	51.2904	0.00793314	70.6594
SpsB1	CDIF630erm_00667	signal peptidase IB	1	x				0.014562	29.3031	0.0191766	31.7336	0.00958584	15.673	0.0230838	38.4531	0.0111675	59.9265	0.0102779	72.7538	0.0167941	70.8145
CDIF630erm_00672	CDIF630erm_00672	transcriptional regulator, ArsR family	1	-				0.0828899	28.6802	0.090884	22.7516	0.0938936	47.9965	0.103411	54.9699	0.0831625	44.0506	0.0535654	48.242	0.0446739	27.4017
TrmL	CDIF630erm_00679	putative tRNA (cytidine(34)-2'-o)-methyltransferase	1	-				0.403488	32.3061	0.248968	58.7731	0.479318	7.012	0.448513	31.463	0.343937	59.0215	0.287936	45.1087	0.151215	112.623
ThrS	CDIF630erm_00687	threonine--tRNA ligase	3	x				0.089184	52.7873	0.177495	17.7084	0.103576	67.1706	0.107229	24.2974	0.0806311	35.8409	0.134973	18.8731	0.16494	24.8756
CDIF630erm_00760	CDIF630erm_00760	transcriptional regulator, GntR family	1	-				0.0376743	48.0318	0.0632934	40.4756	0.0725866	109.673	0.071394	25.5307	0.0425627	22.7141	0.0402747	74.0569	0.0381463	128.635
ToxB	CDIF630erm_00773	toxin B	1	x		x		0.0794627	48.8835	0.0516882	65.4164	0.0677202	45.2744	0.120079	38.9693	0.0917264	38.5067	0.194494	28.6104	0.135227	18.5609
CDIF630erm_00787	CDIF630erm_00787	uncharacterized protein, GTP cyclohydrolase-like	3	-				0.200538	50.1499	0.246452	8.61329	0.140376	57.3253	0.253491	33.5332	0.258461	79.8982	0.207736	32.6294	0.198815	36.8337
PheS	CDIF630erm_00814	phenylalanyl-tRNA synthetase alpha chain	1	x				0.047094	46.4039	0.0666334	17.3046	0.0490347	77.8467	0.0650174	31.8931	0.0361415	6.54735	0.0543491	27.4416	0.0560698	19.5226
PheT	CDIF630erm_00815	phenylalanyl-tRNA synthetase subunit beta	6	x		x		0.214403	32.9462	0.275687	15.0971	0.198211	64.7639	0.192272	10.6943	0.156164	15.9514	0.236528	18.945	0.330927	3.57561
CDIF630erm_00819	CDIF630erm_00819	putative metal-dependent phosphohydrolase	1	x				0.102149	85.4904	0.0288269	55.4219	0.0466283	45.9811	0.0878259	127.236	0.0693994	88.0452	0.0738724	31.7446	0.0446906	90.2012
PepD	CDIF630erm_00823	cytosol non-specific dipeptidase	3	-				0.14499	84.5803	0.207512	17.7652	0.116626	69.6407	0.140232	20.9697	0.187033	53.4471	0.171334	23.0573	0.177986	39.2891
MutS2	CDIF630erm_00824	endonuclease MutS2	1	-				0.00365544	104.155	0.00401664	68.1477	0.00186554	28.9431	0.0024304	58.4207	0.00780009	159.317	0.00340864	86.382	0.0145067	135.846
ArgS	CDIF630erm_00826	arginine--tRNA ligase	4	x				0.181899	23.8644	0.220788	31.4533	0.221053	47.5848	0.224932	37.1863	0.167633	50.3417	0.217224	40.7419	0.220829	15.7545
Fhs	CDIF630erm_00834	formate--tetrahydrofolate ligase	1	-				0.12605	48.9595	0.18542	31.2879	0.19275	38.7736	0.097956	25.5977	0.132541	35.5746	0.0852372	5.15292	0.072877	24.6177
FolD	CDIF630erm_00836	bifunctional methylenetetrahydrofolate dehydrogenase (NADP+)/methenyl tetrahydrofolate cyclohydrolase	1	-				0.041645	36.1393	0.0611944	24.6844	0.0517163	30.0113	0.0573516	53.2362	0.053201	7.28721	0.043367	52.7524	0.0468965	51.9974
AcsE	CDIF630erm_00843	5-methyltetrahydrofolate|corrinoid/iron-sulfur protein co-methyltransferase	1	x			x	0.0273491	69.4605	0.0908944	32.1424	0.0375435	36.7828	0.0347313	67.9347	0.0312395	49.2535	0.0657558	25.4459	0.0679708	91.1307
CDIF630erm_00852	CDIF630erm_00852	uncharacterized protein	1	x			x	0.0644108	80.5066	0.0100234	44.4508	0.0175783	38.7868	0.0315742	50.9722	0.0213507	66.5166	0.00780659	115.772	0.0291011	74.1243
CDIF630erm_00874	CDIF630erm_00874	putative nitroreductase-like oxidoreductase	1	-				0.0378611	35.1698	0.0401562	32.6912	0.0414866	31.1409	0.0515093	28.9382	0.0569037	46.9636	0.0221216	82.725	0.0223993	68.1499
PlfB	CDIF630erm_00877	formate C-acetyltransferase	14	x		x		0.938277	28.8757	1.84051	18.6992	1.14693	41.9182	1.11058	22.0285	1.28635	15.951	1.50014	9.39169	1.4002	10.2032
CDIF630erm_00904	CDIF630erm_00904	ABC-type transport system, ATP-binding protein	2	x				0.0432954	29.5581	0.0732849	28.1566	0.0402159	56.5077	0.0349171	4.38776	0.0300305	16.7215	0.0393166	44.6678	0.0469548	33.6796
CDIF630erm_00909	CDIF630erm_00909	putative hydrolase, NUDIX family	1	-				0.37994	56.1436	0.272503	10.3003	0.25834	15.1872	0.318054	7.18685	0.293781	53.0668	0.127299	73.5701	0.177825	29.9254
CDIF630erm_00914	CDIF630erm_00914	transcriptional regulatory protein	4	x				0.391485	9.44894	0.412696	37.8551	0.465412	20.9119	0.381009	12.3035	0.364499	57.4178	0.397089	2.89056	0.402696	7.17489
CDIF630erm_00926	CDIF630erm_00926	uncharacterized protein	2	x				0.0890225	13.6952	0.128927	42.0863	0.0515325	18.5728	0.0939908	36.5877	0.0770766	43.7279	0.0807596	58.6303	0.102583	51.9754
FloX	CDIF630erm_00928	putative flavodoxin	1	-	x			0.020717	67.9852	0.0126609	38.9161	0.00975756	56.4315	0.0282319	47.2191	0.0591523	14.1346	0.0414281	31.9686	0.0390151	81.0374
CDIF630erm_00930	CDIF630erm_00930	putative universal stress protein A (UspA)	1	-				0.156619	77.3528	0.0329196	9.55098	0.0902489	105.829	0.0528964	53.9977	0.0542988	18.9285	0.0988394	20.0193	0.0951243	39.3344
Rbr1	CDIF630erm_00944	putative rubrerythrin	28	x				8.59861	17.4709	8.90983	1.74888	11.5743	25.3698	9.47304	9.94203	10.5237	6.07042	10.1395	6.0942	10.2064	9.69659
PerR	CDIF630erm_00945	peroxide-responsive repressor	4	x				0.406748	15.5986	0.421816	12.7583	0.297651	20.9355	0.386168	40.6333	0.455167	40.2384	0.295074	38.1071	0.370932	28.4336
Dsr	CDIF630erm_00946	desulfoferrodoxin	5	x				0.492698	29.1258	0.624214	13.3207	0.531228	21.842	0.537341	12.7759	0.606512	13.0834	0.441819	18.9201	0.500912	24.2525
CDIF630erm_00947	CDIF630erm_00947	oxidative stress glutamate dehydrogenase (glutamate synthase-like) (rubredoxin)	16	x		x		1.73896	31.634	3.68315	8.12988	2.20579	57.7048	2.31754	13.4171	2.37937	173.205	1.70118	173.205	2.63744	16.3691
AcnB	CDIF630erm_00952	aconitate hydratase	1	-				0.0843104	14.4694	0.150995	9.74141	0.0927916	72.4502	0.099172	25.9895	0.125804	27.3144	0.102302	31.4437	0.0856711	18.1461
Icd	CDIF630erm_00953	isocitrate dehydrogenase (NAD+)	1	-				0.016243	14.5965	0.00649295	113.587	0.0171179	7.64194	0.017296	34.1675	0.0255921	99.3286	0.0134869	19.1336	0.0147579	80.8916
PurH'	CDIF630erm_00960	phosphoribosylaminoimidazolecarboxamide formyltransferase	1	-				0.172262	63.1655	0.0922384	25.9048	0.0790175	42.7347	0.0742588	55.5105	0.0756923	39.7406	0.0641817	4.6234	0.0716763	35.3163
Cwp25	CDIF630erm_00963	putative cell wall-binding protein	2	x				0.317443	45.4542	0.577039	25.1538	0.439311	39.7794	0.438856	57.1704	0.457273	26.1306	0.565558	12.1756	0.532959	37.7526
SpeE	CDIF630erm_01010	spermidine synthase	1	-		x		0.0919964	10.9717	0.0968756	29.2845	0.0848362	20.6727	0.0947804	9.31015	0.0822389	73.564	0.0626199	13.2581	0.0626229	5.39416
CspA	CDIF630erm_01012	cold shock protein	1	x				0.16105	23.8339	0.0528284	30.6375	0.130186	84.151	0.0862804	57.5854	0.108282	30.3051	0.0832747	95.7556	0.113324	82.3744
CDIF630erm_01013	CDIF630erm_01013	ferredoxin hydrogenase	2	x				0.0215721	30.9139	0.0360515	28.3547	0.0260542	50.2219	0.0182486	57.8899	0.0211362	47.7388	0.033881	29.3051	0.0263755	48.18
CDIF630erm_01018	CDIF630erm_01018	hypothetical protein	2	x				0.0276955	31.9598	0.0522603	21.5868	0.0226817	78.0034	0.0275265	42.5066	0.0148109	54.211	0.0243218	39.2982	0.0339917	40.5221
CDIF630erm_01033	CDIF630erm_01033	putative phage protein	1	-	x		x	0.0721529	24.0138	0.152394	16.6169	0.106314	28.3569	0.0999366	14.735	0.138257	16.2057	0.0457602	25.4247	0.0778907	11.9506
RpsA	CDIF630erm_01121	30S ribosomal protein S1	2	-				0.0717501	68.4508	0.234362	44.997	0.0876622	53.295	0.105355	30.178	0.118966	43.7011	0.130637	71.9698	0.143479	66.8185
CDIF630erm_01130	CDIF630erm_01130	putative serine-pyruvate aminotransferase	1	-				0.0915885	63.0311	0.0670836	42.2499	0.156719	14.3845	0.0818836	22.3292	0.120537	12.2356	0.0890066	53.138	0.0558945	40.2769
Hpr	CDIF630erm_01131	hydroxypyruvate reductase	1	x		x		0.0519651	35.318	0.0501928	22.7252	0.0186303	99.4287	0.056395	55.0338	0.0298497	58.1097	0.113941	20.8069	0.0678741	39.6857
CDIF630erm_01144	CDIF630erm_01144	S1 RNA binding domain protein	1	-				0.0578673	27.8865	0.0343117	34.0722	0.0502587	35.0893	0.0454644	42.6585	0.0547649	42.3149	0.0378957	4.93893	0.0459526	33.1539
NagB	CDIF630erm_01147	glucosamine-6-phosphate deaminase	1	-				0.158792	16.54	0.113646	53.3722	0.194545	20.8391	0.21655	19.562	0.249228	32.2217	0.121951	36.1359	0.0924578	75.708
PotA	CDIF630erm_01160	ABC-type transport system, spermidine/putrescine ATP-binding protein	1	x		x		0.0477712	35.0908	0.0446963	27.1015	0.047796	15.0359	0.0539444	31.8465	0.049314	34.1254	0.137364	13.1633	0.140239	16.1544
Bcd	CDIF630erm_01194	butyryl-CoA dehydrogenase, catalytic subunit	4	x				0.723401	96.4061	0.584558	22.4359	0.777349	28.6066	0.491631	49.9252	0.630537	69.855	0.778402	48.7902	0.524782	29.1617
EtfB3	CDIF630erm_01195	butyryl-CoA dehydrogenase, electron transfer flavoprotein beta subunit	2	x				0.359832	51.182	0.700285	26.6965	0.511992	30.9022	0.39517	50.577	0.418799	56.5923	0.490174	28.2863	0.553618	37.1619
EtfA3	CDIF630erm_01196	butyryl-CoA dehydrogenase, electron transfer flavoprotein alpha subunit	1	x				0.0155111	30.6735	0.0272947	26.5565	0.0325456	16.8953	0.0245391	21.8929	0.0257523	20.2574	0.0321825	21.233	0.0285391	35.1783
Crt2	CDIF630erm_01197	short-chain-enoyl-CoA hydratase	2	x				1.41004	28.7361	1.03422	43.4684	1.90344	20.673	1.62559	30.3743	1.75795	11.0115	1.48834	16.448	1.39525	38.4633
Hbd	CDIF630erm_01198	3-hydroxybutyryl-CoA dehydrogenase	5	x				0.513507	70.6883	0.372442	27.0874	0.482123	66.4551	0.370501	52.1065	0.58071	9.2012	0.408355	53.4232	0.401428	45.5129
ThlA1	CDIF630erm_01199	acetyl-CoA C-acetyltransferase	1	x				0.718871	47.0174	0.58364	10.7027	0.931818	44.3167	0.667279	22.8214	0.860355	50.9795	0.777761	19.8523	0.821156	25.622
CcpA	CDIF630erm_01207	transcriptional regulator, LacI family	1	x				0.127906	63.0282	0.18846	32.956	0.210598	25.7067	0.162474	55.187	0.207549	36.367	0.158059	35.5421	0.133233	49.4432
ApeA	CDIF630erm_01216	aminopeptidase ApeA	2	x				0.451913	25.7007	0.404417	16.0521	0.49178	9.15741	0.455014	31.5184	0.408688	38.9715	0.397611	15.0146	0.352771	16.5526
CDIF630erm_01270	CDIF630erm_01270	putative nitroreductase-like oxidoreductase	9	x		x		1.24375	7.48299	1.02501	21.1765	1.34896	16.1949	1.34467	19.0078	1.31056	21.9591	0.887558	6.12965	0.977053	6.21596
PolA	CDIF630erm_01275	DNA polymerase I (POLI)	1	x		x		0.00845971	59.6012	0.0160193	31.7989	0.00669653	103.901	0.0126139	38.2754	0.00440559	85.3294	0.0125027	21.1984	0.0277548	12.0587
GloA	CDIF630erm_01281	lactoylglutathione lyase	1	x		x		0.0772055	7.16958	0.0712994	17.0148	0.0619387	14.0968	0.071866	26.7176	0.073579	15.9997	0.0539623	29.7473	0.102271	37.663
RnfC	CDIF630erm_01284	electron transport complex protein	1	-				0.0078563	70.535	0.0178758	40.3434	0.0109569	133.303	0.00649053	11.553	0.00562404	25.2912	0.0131932	65.0851	0.0135903	6.68024
MreB2	CDIF630erm_01292	rod shape-determining protein MreB	3	x			x	0.0966723	17.95	0.256437	22.3147	0.138126	49.6169	0.125679	19.0934	0.115982	25.3196	0.179543	35.4281	0.161895	47.2095
MinD	CDIF630erm_01297	septum site-determining protein MinD (cell division inhibitor MinD)	1	x				0.0269795	46.0446	0.0586366	29.5306	0.0336406	57.9034	0.0393229	39.7512	0.0425853	29.3537	0.0603171	13.1712	0.0970375	80.6486
CDIF630erm_01305	CDIF630erm_01305	putative radical SAM-superfamily protein	1	x			x	0.0390332	12.8554	0.0604368	7.9279	0.0683742	25.9039	0.046779	32.3994	0.066183	56.9008	0.048039	52.9071	0.0406147	40.7623
CDIF630erm_01306	CDIF630erm_01306	radical SAM-linked protein	1	x				0.0202532	91.2015	0.0437847	25.8274	0.0191723	39.6263	0.0295368	65.818	0.0270935	66.4749	0.0334929	44.2492	0.0353953	37.1276
AckA	CDIF630erm_01323	acetate kinase	4	x				1.90906	31.9018	1.43029	16.5152	2.15195	32.0837	1.71117	12.44	2.0663	31.2107	2.01531	12.9536	1.81457	24.2946
CDIF630erm_01324	CDIF630erm_01324	hypothetical protein	1	-		x	x	0.0385195	46.1939	0.0101023	53.6797	0.0115916	62.3054	0.0571344	67.2746	0.0290692	42.4678	0.00710132	59.6005	0.00669844	38.2568
PlsX	CDIF630erm_01327	phosphate acyltransferase	1	x				0.0274726	33.5214	0.0231493	20.6916	0.0164233	105.495	0.0319131	19.4522	0.0194334	82.4457	0.0294783	11.4752	0.0257778	28.429
FabH	CDIF630erm_01328	beta-ketoacyl-[acyl-carrier-protein] synthase 3	1	-				0.0543046	28.8928	0.0591007	27.7027	0.0442566	33.9705	0.0618896	45.2932	0.0624556	14.1308	0.0473797	39.4659	0.0412938	51.9778
FabD	CDIF630erm_01330	malonyl CoA-acyl carrier protein transacylase	1	x				0.0453806	76.3229	0.0449978	17.5469	0.0444664	81.8384	0.0469474	30.2656	0.0359763	14.6859	0.0531056	50.0657	0.0428809	20.7249
FabF	CDIF630erm_01333	3-oxoacyl-[acyl-carrier-protein] synthase 2	1	x				0.262149	47.6341	0.444372	21.187	0.279269	49.8147	0.257705	42.3008	0.224967	22.6855	0.450304	3.69604	0.254189	20.1623
CDIF630erm_01339	CDIF630erm_01339	putative N-acetyltransferase	1	x				0.0446659	17.553	0.0439727	20.6011	0.0764788	75.662	0.0771569	11.461	0.0894191	47.3164	0.0428473	49.0694	0.0606186	35.0165
NusB	CDIF630erm_01350	N utilization substance protein B	1	-				0.0255235	48.927	0.0122668	31.9831	0.0067978	58.188	0.0126828	114.861	0.0197918	74.6704	0.0171351	90.4379	0.0250445	78.0608
Spo0A	CDIF630erm_01363	stage 0 sporulation protein A	1	-				0.0420931	70.8095	0.0246999	38.3369	0.0546297	91.7981	0.0371707	91.2111	0.0148715	103.125	0.00884931	96.9614	0.038842	112.592
NudF	CDIF630erm_01369	ADP-ribose pyrophosphatase	1	-			x	0.0528713	44.7894	0.0623361	23.5301	0.109448	35.5725	0.0608356	61.5397	0.0897592	21.2849	0.036207	47.2223	0.0703724	6.09049
PupG	CDIF630erm_01373	purine-nucleoside phosphorylase	1	-				0.0397209	0.514224	0.051306	41.0988	0.0475461	51.5617	0.0518817	46.9601	0.064822	46.9717	0.0264773	16.384	0.0399405	28.8471
YrrO	CDIF630erm_01377	putative protease YrrO	1	x				0.040405	49.4559	0.0525119	16.1612	0.0448298	67.83	0.0429998	7.23884	0.0448896	25.7635	0.0392261	46.3708	0.0426347	41.7525
Efp	CDIF630erm_01398	elongation factor P (EF-p)	4	x				0.602457	43.0197	0.587938	12.3667	0.576891	44.9093	0.63829	49.2194	0.608337	7.88617	0.520211	5.82903	0.519374	20.7064
FtsY	CDIF630erm_01403	signal recognition particle receptor	1	x				0.0239178	37.3639	0.0322874	35.8024	0.019893	64.4364	0.0317255	58.6157	0.023636	92.3895	0.0178807	62.634	0.0252891	51.9579
RimM	CDIF630erm_01408	16S rRNA processing protein RimM	1	-	x	x		0.0781585	13.0186	0.11882	5.10891	0.093993	26.1521	0.101659	12.115	0.148206	6.07559	0.143611	27.1799	0.173037	18.6647
RplS	CDIF630erm_01410	50S ribosomal protein L19	5	x				0.289547	34.251	0.108475	30.4797	0.186468	54.7951	0.254667	26.0987	0.147703	52.3173	0.156552	15.0059	0.179032	72.5744
CDIF630erm_01416	CDIF630erm_01416	putative (S)-2-hydroxy-acid oxidase	1	-				0.0443271	2.07476	0.0536355	72.5732	0.0724112	53.4071	0.0808706	56.9519	0.0525761	16.699	0.052931	33.0785	0.0551916	60.0884
CodY	CDIF630erm_01428	transcriptional regulator, GTP-sensing pleiotropic repressor	2	-				0.0634368	52.2807	0.12333	40.842	0.0598516	29.9413	0.0883171	18.8644	0.0569078	36.6867	0.107016	71.542	0.0735854	96.3169
IscS2	CDIF630erm_01432	cysteine desulfurase	3	x				0.117886	10.6212	0.122595	21.3669	0.129234	47.1114	0.109276	19.4191	0.0861757	38.9861	0.174518	19.5533	0.192911	38.4233
CDIF630erm_01433	CDIF630erm_01433	fe-s iron-sulfur cluster assembly protein, nifu family	2	-				0.395406	24.1208	0.324876	10.8326	0.470313	32.1802	0.415713	8.39571	0.474105	15.2274	0.315856	16.9538	0.386565	28.2692
AlaS	CDIF630erm_01436	alanine-tRNA synthetase	1	-				0.0227981	68.366	0.074807	44.9785	0.0203714	76.5068	0.0262074	4.24984	0.0228591	46.7436	0.0277736	34.8855	0.0464223	23.4673
CDIF630erm_01443	CDIF630erm_01443	ribonuclease J family protein	3	x			x	0.0186959	30.3512	0.0629464	34.5745	0.0427079	65.1238	0.018441	68.0665	0.0173343	95.37	0.0342743	34.4045	0.0377098	90.3407
RimP	CDIF630erm_01461	ribosome maturation factor rimp	1	-				0.0133078	33.8669	0.0209283	21.1536	0.013811	24.9987	0.0151359	13.4641	0.0164461	8.02922	0.0074245	64.8023	0.012126	8.44119
InfB	CDIF630erm_01465	translation initiation factor IF-2	1	-				0.0384131	58.6765	0.0934626	47.1677	0.0298952	60.9082	0.0446754	61.3596	0.0308543	48.1854	0.074462	55.0086	0.0743575	85.144
Pnp	CDIF630erm_01474	polyribonucleotide nucleotidyltransferase	3	x		x		0.333977	18.9895	0.624379	8.36176	0.39264	46.7293	0.453759	20.1826	0.536828	15.6742	0.298493	7.58534	0.499304	14.8184
SelU	CDIF630erm_01481	tRNA 2-selenouridine synthase	1	x		x		0.0530473	33.0823	0.0507834	33.9812	0.0381704	81.2638	0.0823663	50.4233	0.0479052	47.2513	0.201115	33.6917	0.147023	27.0631
RecA	CDIF630erm_01484	protein RecA (Recombinase a)	1	-				0.0191678	54.7867	0.0171457	18.7202	0.0112677	59.2273	0.0194416	73.9074	0.0179367	104.447	0.0335859	78.0806	0.0317759	66.7214
CDIF630erm_01485	CDIF630erm_01485	RNase Y	1	x				0.0317707	21.3411	0.0286455	12.7815	0.0361284	18.3329	0.0231549	75.7176	0.0284218	56.6446	0.0139191	101.894	0.0088966	43.7708
PurB	CDIF630erm_01490	adenylosuccinate lyase	1	-				0.0133806	25.2283	0.021863	31.2712	0.0114133	85.1238	0.00622612	64.5272	0.00761063	11.9542	0.0267721	8.88298	0.0292405	40.8013
CDIF630erm_01495	CDIF630erm_01495	putative alanine aminotransferase	2	x				0.710478	38.3737	0.908718	25.4038	0.74418	9.33789	0.72105	38.2808	0.73011	24.0391	0.736324	31.8731	0.66655	21.0619
GlnA	CDIF630erm_01499	glutamine synthetase	2	x				0.206885	9.15415	0.19005	24.1534	0.174016	32.8834	0.202761	35.6103	0.237469	46.4563	0.157623	38.4208	0.128767	18.2803
CDIF630erm_01509	CDIF630erm_01509	putative pyridoxine kinase	1	x		x		0.0656205	14.0947	0.0162141	107.144	0.0719241	56.3928	0.115362	69.5234	0.0976087	22.1281	0.0296114	50.3351	0.0188184	45.1691
CspB	CDIF630erm_01511	cold shock protein CspB	2	x				0.190922	19.9213	0.128308	22.2992	0.180336	64.3911	0.114942	40.4092	0.141272	18.1577	0.109566	72.5323	0.148087	59.9913
CDIF630erm_01513	CDIF630erm_01513	putative peptidyl-prolyl isomerase	4	x			x	0.414193	14.3591	0.532232	8.06772	0.473408	4.29483	0.420441	10.8861	0.501214	24.8158	0.526533	26.0277	0.523205	31.5578
CDIF630erm_01543	CDIF630erm_01543	transcriptional regulator, GntR family	1	x	x		x	0.0330537	25.8686	0.101613	45.8931	0.0312546	40.68	0.0446564	6.17277	0.0503167	12.0085	0.0800833	82.5058	0.0785759	83.3651
CDIF630erm_01552	CDIF630erm_01552	putative endoribonuclease	1	-				0.299983	75.2761	0.134429	39.468	0.172667	32.3442	0.262713	96.3066	0.209064	26.5669	0.134497	9.89918	0.182781	61.654
CDIF630erm_01571	CDIF630erm_01571	putative hydrolase, HAD superfamily, subfamily IIB	1	-				0.0301752	24.0334	0.0387833	28.6809	0.0315959	44.0882	0.0460319	6.05091	0.0350321	61.5605	0.0231461	68.9611	0.0251673	111.806
FolE	CDIF630erm_01613	GTP cyclohydrolase 1	1	-				0.483297	43.8102	0.34631	31.1676	0.580999	28.1921	0.378188	35.9675	0.41913	11.7615	0.479881	6.61826	0.699673	12.1472
Cwp20	CDIF630erm_01633	putative cell surface protein, putative penicillin-binding protein	1	x				0.0365838	76.4789	0.0297532	23.9331	0.0272949	26.6421	0.0303763	29.0875	0.0314474	19.8903	0.0326563	11.7641	0.0253574	39.4922
Rbr2	CDIF630erm_01638	reverse rubrerythrin	2	x				0.365207	46.6339	0.329262	34.1576	0.476998	11.7481	0.335832	20.2876	0.340404	35.1714	0.526761	14.3135	0.592653	14.5764
ProC1	CDIF630erm_01660	pyrroline-5-carboxylate reductase	1	x				0.00767266	90.2745	0.0357535	59.7207	0.00691742	48.6735	0.013167	54.2016	0.00849798	30.3411	0.0387667	123.749	0.0418963	106.127
CDIF630erm_01661	CDIF630erm_01661	uncharacterized protein	1	-				0.00530977	61.3908	0.00648316	23.3246	0.0052261	35.3595	0.0127457	48.5799	0.00961017	92.9697	0.00681646	27.7094	0.00427607	31.9005
DeoC	CDIF630erm_01667	deoxyribose-phosphate aldolase	1	-				0.0279341	43.9264	0.0441422	53.9813	0.0165799	48.5741	0.0222414	49.86	0.0243217	82.1499	0.0279448	95.913	0.0286068	124.098
TyrS	CDIF630erm_01689	tyrosine--tRNA ligase	1	-				0.129101	71.5408	0.152728	22.5122	0.0775216	115.535	0.0929468	83.8288	0.0396848	64.8895	0.108433	40.6193	0.068019	50.2167
Rbr3	CDIF630erm_01692	reverse rubrerythrin	2	x				0.365207	46.6339	0.329262	34.1576	0.476998	11.7481	0.335832	20.2876	0.340404	35.1714	0.526761	14.3135	0.592653	14.5764
SseA1	CDIF630erm_01703	3-mercaptopyruvate sulfurtransferase	1	x				0.0446116	52.0269	0.0573118	19.4103	0.0494035	65.1467	0.0464506	22.9309	0.0610242	74.0214	0.0354606	13.3617	0.0391158	30.3687
NfnA	CDIF630erm_01704	NADH-dependent reduced ferredoxin|NADP+ oxidoreductase, subunit alpha	2	-				0.0473944	83.9445	0.0852904	50.1873	0.0300898	42.4827	0.0424072	36.2978	0.0308646	77.7638	0.0361971	90.0023	0.034849	85.266
NfnB	CDIF630erm_01705	NADH-dependent reduced ferredoxin|NADP+ oxidoreductase, subunit beta	4	x				0.448408	13.9095	0.609091	2.89505	0.479024	28.3735	0.51324	21.8197	0.477379	21.4494	0.445446	23.7634	0.432553	22.6147
HisA	CDIF630erm_01721	1-(5-phosphoribosyl)-5-[(5- phosphoribosylamino)methylideneamino] imidazole-4-carboxamide isomerase	1	x				0.0388823	32.0221	0.0706401	5.00697	0.0439832	44.9023	0.0598771	51.1776	0.0443147	14.8755	0.064181	62.7889	0.0430111	39.1747
CysK	CDIF630erm_01767	cysteine synthase	15	x				0.860472	30.9683	0.96468	32.5839	1.33222	21.9491	1.23061	33.8039	0.963279	68.5836	0.852077	19.0342	0.845265	21.6617
CDIF630erm_01777	CDIF630erm_01777	PTS system, lactose/cellobiose-family IIB component	1	x				0.028547	7.22014	0.013354	36.6189	0.018505	101.018	0.0156207	69.6745	0.0149638	89.8834	0.00904598	45.2937	0.0192561	55.4755
FprAnorR	CDIF630erm_01800	NADH oxidase (H2O-forming)	7	x		x		0.294216	11.3919	0.165824	7.77159	0.215656	36.4435	0.253275	22.6355	0.260922	47.906	0.198173	31.7524	0.390474	28.6694
TerD1	CDIF630erm_01811	tellurium resistance protein terD	1	x				0.120932	18.6361	0.0938989	21.1364	0.111865	25.5757	0.107645	45.3025	0.0637635	88.3876	0.081947	48.6088	0.085511	35.4496
TerD2	CDIF630erm_01812	tellurium resistance protein terD	3	x			x	0.374367	19.8587	0.265659	12.6357	0.314219	3.78965	0.339054	46.0094	0.288605	75.2245	0.248813	27.6366	0.308603	39.1869
TerD3	CDIF630erm_01813	tellurium resistance protein terD	1	-				0.0786194	48.4207	0.0735308	49.7616	0.040447	5.62667	0.0587976	93.9871	0.0589187	51.2061	0.0160869	21.5831	0.0388583	48.1809
CDIF630erm_01816	CDIF630erm_01816	putative tellurite associated resistance protein	1	x			x	0.380266	43.612	0.805736	27.839	0.586437	8.28743	0.504536	55.0759	0.576319	52.2094	0.451894	25.5555	0.589713	40.4648
CDIF630erm_01821	CDIF630erm_01821	transcriptional regulator, RmlC-type	1	x				0.159702	39.9185	0.158564	57.027	0.0806502	30.1255	0.147611	24.6963	0.144017	83.3509	0.0834734	43.1499	0.112803	48.7993
CDIF630erm_01856	CDIF630erm_01856	two-component response regulator	1	x				0.0137802	45.534	0.0254979	22.6525	0.0136716	50.2642	0.0139116	61.3615	0.0154257	49.2212	0.0115406	55.5774	0.0270529	28.8091
IunH	CDIF630erm_01867	inosine/uridine-preferring nucleoside hydrolase	1	x				0.0559521	26.157	0.0881618	26.9837	0.0624764	54.3564	0.0666496	9.91868	0.0761746	42.8629	0.0861669	14.9068	0.0782078	26.4984
CDIF630erm_01869	CDIF630erm_01869	putative radical SAM superfamily protein	1	x				0.0477988	69.219	0.14311	22.1574	0.0502207	91.1871	0.0791822	54.865	0.0654403	81.0491	0.0680481	65.5762	0.0830118	54.5072
TrxA1	CDIF630erm_01875	thioredoxin	1	x				0.014562	29.3031	0.0191766	31.7336	0.00958584	15.673	0.0230838	38.4531	0.0111675	59.9265	0.0102779	72.7538	0.0167941	70.8145
TrxB1	CDIF630erm_01876	thioredoxin reductase	2	x				0.0999291	29.3925	0.0869968	18.8615	0.1029	36.4783	0.0898915	19.9783	0.106619	16.6589	0.0952758	10.1941	0.12373	23.5106
CDIF630erm_01878	CDIF630erm_01878	putative dinitrogenase iron-molybdenum cofactor	1	x		x	x	0.0509618	32.3295	0.0132759	71.9407	0.0111574	29.296	0.0290799	116.834	0.0253408	79.5178	0.00707458	61.7207	0.0160664	70.6968
CDIF630erm_01899	CDIF630erm_01899	uncharacterized protein, UPF0145 family	1	-			x	0.451554	67.9041	0.0969697	63.184	0.160404	46.0771	0.326242	29.2881	0.213738	39.9056	0.244121	65.637	0.280008	48.4925
CDIF630erm_01906	CDIF630erm_01906	uncharacterized protein	1	-				0.0890892	31.5671	0.112591	24.8642	0.10343	38.0371	0.106171	8.89043	0.103704	14.2655	0.0891112	53.4738	0.114179	27.0086
CDIF630erm_01922	CDIF630erm_01922	putative acetyltransferase	1	x	x	x	x	0.00047263	2.41047	0.00607368	74.8801	0.00324212	67.3222	0.00426845	18.1557	0.000693275	155.974	0.00195765	107.925	0.00769526	79.2133
YjiM	CDIF630erm_01943	putative 2-hydroxyacyl-CoA dehydratase	5	x		x		0.188523	14.3903	0.326869	26.3903	0.249943	40.8588	0.212936	19.279	0.227957	35.9671	0.36632	16.3946	0.418953	17.6469
YjiL	CDIF630erm_01944	putative 2-hydroxyacyl-CoA dehydratase activase	1	-				0.0417925	105.998	0.0192115	91.8449	0.00509405	86.5417	0.0260903	72.2903	0.0188731	50.0053	0.0138515	14.9482	0.0237201	82.7129
CDIF630erm_01961	CDIF630erm_01961	putative phenylalanyl-tRNA synthetase beta chain	1	-		x		0.207715	23.7845	0.161766	41.1086	0.162554	54.5966	0.273095	11.0269	0.161559	82.3861	0.163907	23.7457	0.0921072	19.2259
CDIF630erm_01980	CDIF630erm_01980	two-component response regulator	1	x				0.0125889	42.1523	0.027653	20.6691	0.0248453	49.6027	0.0236384	23.4369	0.0198248	17.7951	0.0158303	82.5831	0.0212851	76.9157
Tdh	CDIF630erm_01991	L-threonine 3-dehydrogenase	1	x				0.0920654	35.6763	0.0759065	41.9692	0.0669738	74.2125	0.106888	52.1847	0.0675594	13.3631	0.0988026	34.0331	0.0774663	12.1492
TerD4	CDIF630erm_01998	tellurium resistance protein terD	1	x		x		0.150794	21.261	0.126031	24.3198	0.0968174	30.1243	0.149017	17.3461	0.158169	39.759	0.0519234	18.2372	0.0607928	9.18322
CDIF630erm_02010	CDIF630erm_02010	transcriptional regulator, beta-lactam repressor	1	-				0.00641391	30.3661	0.00729143	23.3219	0.00937165	48.5961	0.0154641	56.7636	0.010182	51.7347	0.00268851	39.9361	0.00422706	117.568
Cmk	CDIF630erm_02016	cytidylate kinase	1	x				0.0809825	29.8088	0.0725108	8.68581	0.0691685	16.1989	0.0786315	59.146	0.0995435	27.1491	0.154982	19.1567	0.161856	58.8737
AroF2	CDIF630erm_02034	3-deoxy-7-phosphoheptulonate synthase	1	-				0.0256069	110.33	0.013076	97.6771	0.0284718	88.4099	0.00873003	28.909	0.0185153	37.5629	0.010131	48.297	0.0375725	82.8866
AroA	CDIF630erm_02036	3-phosphoshikimate 1-carboxyvinyltransferase	2	x				0.0353947	45.9423	0.0329545	48.6362	0.0368145	74.7726	0.0373705	41.7274	0.0288168	32.8229	0.0259379	55.2367	0.0187333	52.2291
AroK	CDIF630erm_02040	shikimate kinase	2	x				0.210786	17.0265	0.183957	53.9399	0.0977328	33.3309	0.168997	3.3287	0.167774	75.1425	0.098192	47.2673	0.156988	53.4741
CDIF630erm_02068	CDIF630erm_02068	putative DNA recombination protein Tn1549-like, CTn5	1	x				0.00562698	63.7924	0.0180251	37.3728	0.00786338	110.648	0.00597006	15.7664	0.00363209	12.3985	0.0294365	87.7135	0.0222017	87.1807
LexA	CDIF630erm_02135	transcriptional regulator, LexA repressor	1	-				0.0516297	47.2661	0.0340608	24.9542	0.0151526	80.8412	0.0294002	79.7268	0.0335011	74.3637	0.0134478	78.7357	0.018923	90.9569
CDIF630erm_02138	CDIF630erm_02138	GATS-like ACT domain protein	1	x				0.0599885	36.1617	0.0464665	39.0665	0.0501642	26.5774	0.0609371	67.1203	0.0769927	30.8431	0.0344693	19.8302	0.0324047	40.2496
AccC	CDIF630erm_02142	biotin carboxylase	1	x			x	0.0266677	9.69792	0.0366437	5.25851	0.0193872	40.2955	0.0221737	45.5388	0.0213856	61.8081	0.0390369	54.5945	0.0228127	62.9554
CDIF630erm_02175	CDIF630erm_02175	putative enzyme, cyclase family	1	x				0.0487644	40.8692	0.0854766	44.6862	0.0279212	59.6688	0.0824403	23.9966	0.0278443	94.1297	0.0780355	63.311	0.0624502	63.4038
CDIF630erm_02177	CDIF630erm_02177	peptidase M20A, peptidase V-related	1	x				0.0369163	53.5313	0.0376736	49.8352	0.0430149	27.5251	0.0430191	61.3363	0.0539297	45.7985	0.0399758	39.3327	0.0283168	19.8159
CDIF630erm_02178	CDIF630erm_02178	aluminum resistance protein	1	x				0.0304454	61.4301	0.046493	20.1517	0.0383115	57.5204	0.0452137	7.78955	0.0545559	22.5933	0.0334533	33.5266	0.0506979	35.9819
MutS	CDIF630erm_02182	DNA mismatch repair protein MutS	1	-				0.00268116	18.7922	0.0155415	65.9584	0.00318407	99.2754	0.000911123	37.0655	0.00296826	60.2876	0.00958323	78.4643	0.00896135	52.1164
CDIF630erm_02186	CDIF630erm_02186	MTH1187/YkoF-like protein	1	x				0.028547	7.22014	0.013354	36.6189	0.018505	101.018	0.0156207	69.6745	0.0149638	89.8834	0.00904598	45.2937	0.0192561	55.4755
CspC1	CDIF630erm_02205	major cold shock protein CspC	1	-	x			0.00249973	87.201	0.000380734	72.2902	0.00281116	172.775	0.000252254	101.642	4.55133e-05	93.0634	0.00159225	99.431	0.00458397	163.814
CDIF630erm_02209	CDIF630erm_02209	uncharacterized protein, AhpD-like	1	-			x	0.0448529	50.9439	0.0104037	35.0124	0.00578175	78.0575	0.0405236	97.4722	0.0325721	13.3466	0.0143447	68.6696	0.0128641	91.8553
LysA	CDIF630erm_02275	diaminopimelate decarboxylase	1	x				0.212261	24.7895	0.191637	22.4083	0.194677	10.0756	0.204801	38.1505	0.149564	47.2971	0.173368	11.0408	0.195394	14.5038
GlnS	CDIF630erm_02282	glutamine--tRNA ligase	3	x				0.0921371	45.4256	0.102601	21.1262	0.0776564	84.6681	0.0894045	19.8051	0.0683456	40.0364	0.161429	33.6218	0.123528	28.7492
CDIF630erm_02291	CDIF630erm_02291	ABC-type transport system, ATP-binding protein	3	x				0.0564153	73.9014	0.160586	33.5054	0.0595086	96.9533	0.0598065	39.8247	0.0534187	42.0904	0.090421	77.5313	0.103713	54.9294
CDIF630erm_02317	CDIF630erm_02317	putative restriction enzyme	1	x				0.0248419	49.1853	0.0304622	31.0077	0.0250784	39.3071	0.0326125	57.8272	0.0200212	85.6308	0.0280053	3.53468	0.0413866	21.095
XdhA4	CDIF630erm_02322	xanthine dehydrogenase, molybdenum binding subunit	1	-				0.0210888	69.1109	0.0311077	20.8422	0.0356674	29.7358	0.0232155	118.679	0.0131031	97.2185	0.0244325	98.4036	0.0169638	81.5818
BipA	CDIF630erm_02343	GTP-binding protein BipA	2	x		x		0.0382313	37.3785	0.0469222	28.1508	0.0218023	46.6107	0.0334898	43.2009	0.0260951	46.2391	0.0221501	21.9222	0.0210516	18.0047
TrxB2	CDIF630erm_02344	thioredoxin reductase	1	x				0.105999	18.3405	0.0772037	50.6589	0.105438	21.8879	0.146459	30.6519	0.181649	17.2599	0.132046	15.9375	0.139323	20.4881
ThrC	CDIF630erm_02347	threonine synthase	2	x				0.0584436	33.1752	0.0625958	10.6622	0.0545542	83.894	0.0773124	48.1196	0.0427085	21.7522	0.0921732	28.2609	0.0789585	104.904
ThrB	CDIF630erm_02348	homoserine kinase	1	x				0.0697858	87.9	0.127486	35.3456	0.0940245	75.0516	0.060006	93.7887	0.0771097	97.3576	0.149171	30.2338	0.0844319	19.637
CDIF630erm_02352	CDIF630erm_02352	putative multiprotein-complex assembly TPR repeat-containing protein	1	-		x		0.00839198	32.4924	0.027623	18.9009	0.0191453	56.1501	0.018616	19.8843	0.0334709	57.4647	0.0129646	39.8494	0.0232521	20.3596
Dxr	CDIF630erm_02361	1-deoxy-D-xylulose 5-phosphate reductoisomerase	1	x				0.0670735	33.2096	0.0562846	39.6107	0.0772727	19.3187	0.0632007	4.84809	0.0454758	53.7756	0.0429845	28.7116	0.0299542	24.8679
Tsf	CDIF630erm_02370	elongation factor ts (EF-ts)	5	x			x	0.348057	17.4326	0.59134	6.95376	0.33045	44.1729	0.40804	5.93052	0.361558	23.1926	0.453497	19.2286	0.446641	21.0667
RpsB	CDIF630erm_02371	30S ribosomal protein S2	5	-				1.01514	19.7133	1.15935	28.5808	1.05876	42.2046	0.936871	81.5533	0.59445	46.9343	1.05598	25.33	1.1033	19.0497
CDIF630erm_02393	CDIF630erm_02393	putative GCN5-related N-acetyltransferase-like protein	1	x				0.0317823	85.15	0.0546841	42.2933	0.0243465	15.539	0.0261583	39.1844	0.0265918	32.934	0.0451748	55.9302	0.0442252	74.8547
Hcp	CDIF630erm_02400	hydroxylamine reductase	1	x			x	0.241263	51.7502	0.753386	18.5049	0.240588	63.17	0.407699	10.3006	0.331445	23.3789	0.554524	30.936	0.459768	16.5458
CDIF630erm_02405	CDIF630erm_02405	putative peptidase, M20D family	1	x	x	x	x	0.0047263	2.41047	0.00607368	74.8801	0.00324212	67.3222	0.00426845	18.1557	0.000693275	155.974	0.00195765	107.925	0.00769526	79.2133
CDIF630erm_02413	CDIF630erm_02413	putative alpha/beta hydrolase	1	-				0.0480582	92.6323	0.0393938	37.9395	0.0232149	27.3855	0.0382688	57.7912	0.0461782	40.6767	0.037338	101.031	0.0282561	127.391
FtnA	CDIF630erm_02427	bacterial non-heme ferritin	2	x		x		0.014656	4.06059	0.0118775	14.4704	0.0136203	24.9293	0.0226387	55.0242	0.0202252	31.6849	0.0330691	34.1928	0.0249942	31.1702
AsnC	CDIF630erm_02478	asparagine--tRNA ligase	2	x				0.0727193	33.0475	0.125504	12.8608	0.0891944	44.8915	0.0832865	18.626	0.0749067	24.2243	0.106102	26.4565	0.0977055	31.68
CDIF630erm_02484	CDIF630erm_02484	putative ATPase	1	x				0.0277659	39.5518	0.0348967	42.8895	0.0889103	104.35	0.0402952	21.595	0.0768309	62.9683	0.0407848	54.4972	0.0519954	82.4645
Eam	CDIF630erm_02487	glutamate 2,3-aminomutase	1	-				0.015424	54.7122	0.0347769	37.2256	0.0235381	82.7023	0.0208051	94.8109	0.0151243	27.5795	0.0187543	17.3039	0.0150508	21.0452
AmpP	CDIF630erm_02495	xaa-pro aminopeptidase	1	x		x		0.290694	11.3793	0.39858	20.6463	0.280385	15.1472	0.273179	26.0395	0.268023	5.25043	0.156936	28.5287	0.126756	41.3755
FruK	CDIF630erm_02504	fructose 1-phosphate kinase	1	-				0.0588732	13.1523	0.104113	18.6486	0.0871259	42.2998	0.098643	23.1189	0.0686755	51.9083	0.075205	58.2745	0.0727511	27.6723
Pgm	CDIF630erm_02556	phosphoglucomutase	3	x				0.150085	38.8318	0.164323	38.4583	0.185032	33.659	0.163892	20.1724	0.150165	43.1799	0.127035	19.8459	0.12975	28.7674
Tkt'1	CDIF630erm_02559	transketolase, C-terminal section	6	x				0.37479	6.42932	0.469551	8.00199	0.407538	14.0303	0.422782	17.5148	0.532874	8.44225	0.403802	16.7629	0.459226	5.36418
Tkt1	CDIF630erm_02560	transketolase, N-terminal section	4	x				0.365283	63.6192	0.329621	25.8301	0.16005	37.6401	0.182591	38.9062	0.21252	21.1943	0.22191	25.9918	0.256454	31.7835
Tal2	CDIF630erm_02567	transaldolase	4	x				0.400792	65.7848	0.107257	35.379	0.37259	63.0697	0.260681	33.8817	0.16187	51.4418	0.175857	16.7934	0.120945	12.3007
MtlD	CDIF630erm_02570	mannitol-1-phosphate 5-dehydrogenase	1	x				0.718871	47.0174	0.58364	10.7027	0.931818	44.3167	0.667279	22.8214	0.860355	50.9795	0.777761	19.8523	0.821156	25.622
GuaB	CDIF630erm_02574	IMP dehydrogenase	3	x			x	1.21433	11.6978	1.78672	16.1457	1.56196	9.0057	1.30474	19.7867	1.34348	7.5299	1.13954	4.60806	1.01685	4.53736
Gbd	CDIF630erm_02577	NAD-dependent 4-hydroxybutyrate dehydrogenase	1	x				0.047094	46.4039	0.0666334	17.3046	0.0490347	77.8467	0.0650174	31.8931	0.0361415	6.54735	0.0543491	27.4416	0.0560698	19.5226
Cat2	CDIF630erm_02578	4-hydroxybutyryl-CoA|coenzyme A transferase	2	x				0.125754	50.0887	0.0911701	13.8292	0.140853	36.3392	0.0999745	35.0227	0.119363	19.523	0.181169	47.7649	0.126149	13.6032
AbfD	CDIF630erm_02580	bifunctional 4-hydroxybutyryl-CoA dehydratase/vinylacetyl-CoA-delta-isomerase	1	-				0.106165	99.4645	0.0598223	7.92546	0.0912518	65.4822	0.0698495	21.718	0.0732031	26.6661	0.0572963	41.268	0.0581853	60.1396
SucD	CDIF630erm_02581	succinate-semialdehyde dehydrogenase (acetylating)	5	x				0.554239	34.8793	0.493269	21.6144	0.553873	20.5819	0.542175	4.32932	0.582103	9.21914	0.369186	32.8577	0.337754	20.141
Cat1	CDIF630erm_02582	succinyl-CoA|coenzyme A transferase	3	x				0.0749769	9.31844	0.0930645	29.4814	0.07465	25.7176	0.0563032	44.1472	0.059459	41.1347	0.0541121	47.6687	0.0505401	18.9064
CDIF630erm_02605	CDIF630erm_02605	ABC-type transport system, nitrate/sulfonate/taurine extracellular solute-binding protein	1	x				0.270613	72.8643	0.0234786	138.445	0.286747	68.1893	0.133778	47.7424	0.0582164	52.7043	0.0500636	70.1015	0.0310924	53.4288
CDIF630erm_02609	CDIF630erm_02609	DsrEFH-like protein	1	x		x		0.308976	22.8321	0.235239	11.9443	0.347112	41.2471	0.315607	13.7062	0.310363	21.3497	0.154222	12.5648	0.190551	4.30496
CDIF630erm_02638	CDIF630erm_02638	uncharacterized protein	2	x				0.0758328	23.2596	0.0525606	26.4966	0.072613	33.7387	0.0671076	15.8487	0.0862806	50.9575	0.0592025	37.942	0.0761639	42.2281
Dut	CDIF630erm_02645	dUTP diphosphatase	1	x				0.00932264	46.0312	0.0183124	25.7696	0.0126652	62.0124	0.0149468	15.5811	0.0097961	84.475	0.0102097	44.4579	0.0134441	61.4577
PpdK	CDIF630erm_02652	pyruvate phosphate dikinase	2	-				0.0202582	67.5386	0.0336742	37.5543	0.0129486	57.9207	0.0286432	27.213	0.0146568	25.2937	0.031545	32.6615	0.0157386	59.7316
GlyS	CDIF630erm_02675	glycine--tRNA ligase, beta subunit	1	-				0.0448108	62.1277	0.141026	52.5919	0.0374862	75.5728	0.0711983	22.2629	0.0369774	59.6202	0.0672892	78.203	0.16938	86.4572
GlyQ	CDIF630erm_02676	glycine--tRNA ligase, alpha subunit	1	-				0.0169802	74.5519	0.0144251	62.741	0.0267193	63.5881	0.00763553	53.938	0.0126264	139.569	0.0368096	16.0083	0.025812	68.7369
CDIF630erm_02677	CDIF630erm_02677	uncharacterized protein	1	-				0.0363284	34.3558	0.0225285	42.8985	0.0221444	41.1881	0.0224264	34.093	0.0230322	59.7868	0.0249845	72.2599	0.0282039	91.6375
CDIF630erm_02688	CDIF630erm_02688	putative ribosome-associated sigma 54 modulation protein	2	x				0.160409	40.9802	0.255396	42.3058	0.114249	12.8568	0.191049	56.7785	0.174587	68.8274	0.188595	61.1671	0.207939	66.5366
PrmA	CDIF630erm_02695	ribosomal protein L11 methyltransferase	1	-				0.0445487	14.5358	0.0216851	62.6936	0.0420834	25.5922	0.0236288	9.28713	0.0308261	57.3209	0.0379498	20.8642	0.0222318	74.8093
CDIF630erm_02702	CDIF630erm_02702	ABC-type transport system, sugar-family ATP-binding protein	1	-				0.0759028	33.764	0.0740885	15.2905	0.0793661	74.6289	0.0388505	32.7258	0.0330616	26.3645	0.10233	37.8527	0.130456	61.3329
GlcK	CDIF630erm_02705	glucokinase	1	x				0.0298366	73.1746	0.0548459	27.8837	0.0570271	30.2544	0.0393081	35.1105	0.0497242	36.8729	0.0363142	55.894	0.0109119	126.75
DnaK	CDIF630erm_02707	chaperone protein DnaK	3	-				0.276838	36.2479	0.486183	7.31774	0.360514	55.0529	0.363969	18.0335	0.351791	19.6444	0.719431	15.7576	0.742611	51.7747
GrpE	CDIF630erm_02708	protein (HSP-70 cofactor)	1	x		x		0.0656205	14.0947	0.0162141	107.144	0.0719241	56.3928	0.115362	69.5234	0.0976087	22.1281	0.0296114	50.3351	0.0188184	45.1691
LepA	CDIF630erm_02713	elongation factor 4	2	x		x		0.0341706	35.6913	0.04078	31.7202	0.0275166	38.1164	0.0370858	37.2539	0.0224358	50.2983	0.0851292	15.6907	0.118249	25.1383
CDIF630erm_02723	CDIF630erm_02723	putative N-acyltransferase	1	x				0.488917	92.0758	1.252	21.0346	0.717192	60.5286	0.641076	97.3419	0.695084	75.2318	1.13846	7.95427	1.27366	57.1641
SelB	CDIF630erm_02741	selenocysteinyl-tRNA-specific translation factor	1	-				0.0107646	43.6314	0.0257197	21.9364	0.0112094	48.4498	0.0275959	102.234	0.00482979	23.646	0.0142338	40.8402	0.0128088	54.342
SelA	CDIF630erm_02742	L-seryl-tRNA(Sec) selenium transferase	2	x	x	x		0.0974152	5.04897	0.10029	14.6498	0.0911131	18.5686	0.0816255	4.21004	0.107268	15.43	0.0848394	12.431	0.0655049	12.5703
SelD	CDIF630erm_02743	selenide, water dikinase	1	x			x	0.00194871	47.8001	0.00430417	12.6617	0.00185342	36.3243	0.00134421	25.4607	0.00146734	135.801	0.00053765	105.49	0.00293371	140.377
YcsE	CDIF630erm_02749	putative 5-amino-6-(5-phospho-D-ribitylamino)uracil phosphatase	1	x			x	0.00334866	35.2517	0.0139152	33.562	0.00503859	46.2887	0.00644545	37.6454	0.00454589	32.1364	0.0102883	43.8388	0.0171712	67.2088
CDIF630erm_02750	CDIF630erm_02750	putative histidinol-phosphate aminotransferase	1	x				0.0308267	82.6938	0.0275826	5.58263	0.047018	45.7248	0.0304397	16.6063	0.0544158	7.08808	0.0260943	34.6463	0.0273965	9.89285
YjgF	CDIF630erm_02762	2-iminobutanoate/2-iminopropanoate deaminase	2	x			x	0.55072	11.5367	0.22152	44.5123	0.24712	23.3592	0.381585	64.726	0.333841	65.9692	0.272162	70.6102	0.265702	77.9322
TdcB	CDIF630erm_02763	threonine dehydratase	1	x			x	0.00708873	53.6988	0.0266624	32.6903	0.0132997	35.3444	0.0123576	13.8338	0.0127618	16.8891	0.00809877	51.2904	0.00793314	70.6594
AspD	CDIF630erm_02764	bifunctional aspartate aminotransferase/L-aspartate beta-decarboxylase	2	x				0.0190341	30.3293	0.0382544	21.2708	0.0200341	63.9906	0.0173115	37.1667	0.0168784	10.5923	0.0117698	47.8055	0.016267	59.3509
AnsB	CDIF630erm_02765	L-asparaginase	1	x				0.0453806	76.3229	0.0449978	17.5469	0.0444664	81.8384	0.0469474	30.2656	0.0359763	14.6859	0.0531056	50.0657	0.0428809	20.7249
LeuS	CDIF630erm_02772	leucine--tRNA ligase	4	x		x		0.105208	42.1861	0.23715	9.42039	0.0951729	97.2304	0.132435	2.48798	0.0883041	19.8676	0.162627	11.1821	0.142914	9.09034
CDIF630erm_02775	CDIF630erm_02775	putative hydrolase	1	-			x	0.0187895	53.685	0.0114589	18.984	0.00395746	59.9108	0.00595254	40.1907	0.00935993	29.2918	0.00714437	7.20183	0.0114245	75.3341
CDIF630erm_02784	CDIF630erm_02784	putative serine-pyruvate aminotransferase	1	x				0.0642461	35.1474	0.0502068	14.6233	0.0505948	26.0851	0.0571141	23.6588	0.0597778	26.9246	0.0453835	12.3244	0.0373344	34.0853
CDIF630erm_02799	CDIF630erm_02799	hypothetical protein	1	-		x		0.509527	21.4631	0.258951	60.4138	0.536568	29.6951	0.496501	19.2624	0.536202	21.5645	0.180123	36.6013	0.163951	42.4383
CDIF630erm_02807	CDIF630erm_02807	PTS system, fructose/mannitol-family IIAB component	1	x				0.00749535	37.1039	0.0134229	65.0904	0.0103418	77.7414	0.014475	75.7961	0.0142842	44.3151	0.00715534	113.739	0.00877582	95.6363
CDIF630erm_02808	CDIF630erm_02808	hypothetical protein	1	x				0.0317823	85.15	0.0546841	42.2933	0.0243465	15.539	0.0261583	39.1844	0.0265918	32.934	0.0451748	55.9302	0.0442252	74.8547
YloV	CDIF630erm_02812	uncharacterized protein YloV	1	-				0.0392463	101.747	0.0304028	32.5773	0.036737	51.4433	0.0527871	114.422	0.0393215	132.452	0.0471529	71.3104	0.0349734	59.8053
CDIF630erm_02819	CDIF630erm_02819	PTS system, mannosylglycerate-specific IIA component	1	x			x	0.0522422	37.4941	0.160741	37.2358	0.0840097	56.3419	0.0668021	30.7446	0.0829205	40.6135	0.0974874	43.8563	0.0897812	48.2971
CDIF630erm_02825	CDIF630erm_02825	putative nitroreductase-like oxidoreductase	1	-		x		0.394789	64.1886	0.112779	47.4556	0.101159	45.1669	0.166594	26.9654	0.105453	75.8344	0.0797176	35.1446	0.129533	51.2704
Rpe2	CDIF630erm_02828	ribulose-phosphate 3-epimerase	1	-				0.0877089	47.2207	0.0762924	62.6922	0.178914	39.3234	0.171388	45.2054	0.155247	10.4001	0.106284	29.6603	0.0970214	37.3418
Fmt	CDIF630erm_02837	methionyl-tRNA formyltransferase	1	x				0.0435912	25.8158	0.0548488	42.1172	0.0370507	60.0034	0.0431794	16.0976	0.0565756	58.959	0.053821	15.3054	0.0381137	18.7185
Def2	CDIF630erm_02838	peptide deformylase	1	x				0.00521756	60.0637	0.00242091	126.729	0.00683557	49.0427	0.0100394	63.694	0.0088532	35.2891	0.0277061	39.4359	0.0216712	17.3632
RpoZ	CDIF630erm_02841	DNA-directed RNA polymerase subunit omega	1	-		x	x	0.0616286	21.46	0.038393	32.2272	0.01612	41.3553	0.0579659	67.056	0.0434257	88.9703	0.0297267	30.9797	0.0307102	44.2868
LtaE	CDIF630erm_02845	low specificity L-threonine aldolase	1	x		x		0.190655	33.2564	0.210678	22.465	0.205822	34.3423	0.181248	9.9914	0.230234	21.3017	0.340942	4.34409	0.283829	4.62845
CDIF630erm_02866	CDIF630erm_02866	putative peptidase, M24 family	3	-				0.543147	23.3552	0.379664	44.5159	0.667934	29.2142	0.560682	24.2836	0.444773	56.6602	0.587421	43.4889	0.329728	80.2213
IleS	CDIF630erm_02871	isoleucine--tRNA ligase	3	-				0.0602661	59.7513	0.180437	44.393	0.057628	83.7552	0.0656719	8.05651	0.0650902	10.0895	0.160287	35.9299	0.125151	21.8224
SepF	CDIF630erm_02876	cell division protein SepF	1	x				0.0312232	71.5995	0.0339143	33.2368	0.0666056	54.7558	0.0351673	49.7396	0.0317731	12.4814	0.0384178	26.6866	0.046525	60.6178
CDIF630erm_02877	CDIF630erm_02877	putative pyridoxal 5'-phosphate-dependent enzyme	1	-		x		0.261446	52.2919	0.1284	32.2952	0.168636	42.7269	0.191587	34.5827	0.208273	50.3235	0.0738727	26.1101	0.134187	21.4579
CDIF630erm_02881	CDIF630erm_02881	ACT domain-containing protein	1	-				0.0896269	46.5855	0.0436177	14.3638	0.0674926	81.665	0.0477755	96.6848	0.058528	5.68384	0.0415423	35.2305	0.0672668	38.8428
Der	CDIF630erm_02886	GTPase Der	4	x				0.0473904	28.3868	0.0382496	37.0656	0.0329859	46.8422	0.0431549	69.6035	0.0280307	75.9103	0.114366	125.48	0.0584505	40.0381
FtsZ	CDIF630erm_02900	cell division protein FtsZ	2	-				0.0613841	43.502	0.0805249	25.4556	0.0468809	38.5549	0.0543989	32.2966	0.0500328	75.8708	0.0143605	49.265	0.0510419	65.6612
MurD	CDIF630erm_02907	UDP-N-acetylmuramoylalanine--D-glutamate ligase	1	x				0.0199661	40.4421	0.0194721	15.3323	0.019089	90.0078	0.0194023	19.6019	0.0136728	37.8778	0.0285691	20.713	0.0254847	39.6217
AppD	CDIF630erm_02925	ABC-type transport system, ATP-binding protein, putative oligopeptide transport system	1	x				0.00213105	34.8127	0.00654408	59.5675	0.00413461	97.205	0.0045064	47.437	0.00230274	102.637	0.00422382	39.5622	0.00214351	49.0386
AppA	CDIF630erm_02926	ABC-type transport system, oligopeptide-family solute-binding protein	1	x				0.189727	14.024	0.153193	19.6079	0.182344	26.4947	0.185556	22.0257	0.162833	18.985	0.178245	26.216	0.16356	16.6876
Pfo	CDIF630erm_02936	pyruvate synthase	20	x				0.688072	39.3769	1.97392	49.2224	0.781618	78.427	0.670477	18.8501	0.728622	26.353	1.50135	45.1826	1.5946	11.504
CDIF630erm_02937	CDIF630erm_02937	phosphate acyltransferase	1	-				0.609545	35.7937	0.389057	18.0049	0.30074	41.7695	0.386552	12.682	0.273752	7.7867	0.389077	8.15508	0.426533	16.1874
CDIF630erm_02939	CDIF630erm_02939	putative sporulation stage II, protein E	1	-				0.0196998	37.0303	0.0202145	15.7631	0.014464	103.829	0.0184475	54.6745	0.0123875	42.8342	0.0188192	57.4281	0.0173433	23.9119
Hpt1	CDIF630erm_02946	hypoxanthine phosphoribosyltransferase	2	-				0.238427	21.429	0.17194	24.8094	0.149013	46.414	0.187707	28.8783	0.218889	38.4242	0.192464	15.5077	0.201686	16.9166
AsnA	CDIF630erm_02950	aspartate--ammonia ligase	1	x				0.0271189	44.592	0.0744857	33.8331	0.0299994	60.4903	0.0368474	50.1161	0.0314664	6.97212	0.0692424	35.8583	0.0503392	55.7339
GalE	CDIF630erm_02971	UDP-glucose 4-epimerase	1	x				0.0505501	36.3602	0.0766058	42.4109	0.0665794	8.80497	0.0674556	8.43519	0.111702	120.76	0.0496357	27.106	0.0680536	53.8419
GtaB1	CDIF630erm_02972	UTP--glucose-1-phosphate uridylyltransferase	1	x				0.0509772	42.0499	0.108067	13.837	0.0985354	43.8196	0.104226	41.1235	0.134112	70.3549	0.079076	17.639	0.0856671	24.8322
CDIF630erm_02974	CDIF630erm_02974	hypothetical protein	1	x				0.0195113	51.6608	0.0264284	19.9869	0.0190829	47.9319	0.0199287	54.7626	0.0136796	29.8974	0.0217174	18.6252	0.0351017	23.3844
GlyA1	CDIF630erm_02988	serine hydroxymethyltransferase	4	x				0.414175	55.0172	0.281893	39.6122	0.374491	40.812	0.338025	39.3975	0.405438	34.346	0.320569	46.6182	0.287266	35.1951
CDIF630erm_03000	CDIF630erm_03000	putative beta-ureidopropionase	1	-				0.0319724	28.9041	0.029292	19.6722	0.0227215	61.0788	0.032012	90.4194	0.0257268	54.0128	0.0152143	15.9708	0.0256362	37.1513
AspS	CDIF630erm_03002	aspartate--tRNA ligase	3	x				0.458504	2.55768	0.631557	21.4279	0.437209	19.1758	0.448564	26.1563	0.402679	3.45363	0.365746	35.6895	0.262376	38.5709
HisS	CDIF630erm_03003	histidine--tRNA ligase	1	-				0.0685081	41.9108	0.0570333	31.9506	0.0618645	40.5996	0.0451708	19.4972	0.0743317	42.3434	0.0798136	32.1452	0.0519171	31.1488
CDIF630erm_03005	CDIF630erm_03005	putative hydrolase beta-lactamase-like	1	-				0.0949511	106.649	0.028064	50.8148	0.011684	22.4767	0.0174881	65.9427	0.0198856	74.8879	0.010488	44.2149	0.0270684	37.7726
Dtd	CDIF630erm_03006	D-tyrosyl-tRNA(Tyr) deacylase	1	x				0.629333	9.89265	0.41037	33.0466	0.765745	62.3173	0.573512	25.1963	0.5273	16.1133	0.474971	20.8185	0.34739	42.9206
Apt	CDIF630erm_03008	adenine phosphoribosyltransferase	1	-				0.0189999	71.2789	0.0272636	47.7565	0.0185774	60.7167	0.0271588	18.2213	0.00969897	38.7551	0.00926016	41.452	0.0101414	92.6082
PtsI	CDIF630erm_03018	phosphoenolpyruvate-protein phosphotransferase	2	-				0.0688008	57.4186	0.164013	38.0818	0.0798891	86.2036	0.0849945	42.1376	0.10474	45.7801	0.149162	64.474	0.161917	48.6869
PtsH	CDIF630erm_03019	phosphocarrier protein HPr	2	-				0.278199	21.6689	0.300821	14.5396	0.163664	58.4322	0.285975	34.719	0.273064	17.5373	0.216713	49.2854	0.39558	27.3335
Cwp84	CDIF630erm_03050	cell surface protein	1	-				0.0117568	41.4621	0.0133039	17.2166	0.00886482	40.286	0.0282864	62.5382	0.0141961	96.2933	0.0113003	35.7837	0.0100953	27.7358
CDIF630erm_03053	CDIF630erm_03053	putative LmbE-like deacetylase	1	x				0.0463614	100.139	0.0303054	28.98	0.0477389	7.91575	0.0372127	63.8445	0.0549364	40.2297	0.0361953	8.62761	0.0370759	36.446
Cwp2	CDIF630erm_03054	cell wall binding protein	1	x				0.0485153	39.689	0.0687772	23.4189	0.0630022	11.6922	0.0531937	22.4947	0.0661181	23.22	0.0346651	12.9278	0.0578258	36.8817
SecA2	CDIF630erm_03055	protein translocase subunit secA 2	2	x				0.0385258	35.6775	0.0961642	51.6493	0.0864183	39.021	0.0337084	62.4339	0.0508889	87.1207	0.0392291	30.9719	0.050569	41.4798
SlpA	CDIF630erm_03056	S-layer precursor protein	25	x				6.31258	14.9347	8.38931	13.5044	7.77622	24.3738	6.23334	8.17934	9.14985	45.7141	7.04823	27.5166	8.14461	39.7329
CDIF630erm_03084	CDIF630erm_03084	putative amino acid racemase	1	x				0.0313589	19.9383	0.0499074	14.8117	0.0453897	34.1461	0.038852	77.1393	0.0376271	67.2989	0.0172808	69.9234	0.0232008	55.4375
PatA	CDIF630erm_03092	putative N-acetyl-LL-diaminopimelate aminotransferase	1	-				0.0108508	84.7374	0.0149908	36.2163	0.0211864	109.294	0.00976236	46.0046	0.028255	14.8076	0.0120182	45.1938	0.0165649	45.1726
CDIF630erm_03108	CDIF630erm_03108	putative amidohydrolase	1	x				0.0116147	22.0433	0.0255632	40.2608	0.0115554	81.7445	0.015923	44.5877	0.00811926	70.9039	0.0171776	41.3195	0.0210476	31.6389
Nit	CDIF630erm_03109	bifunctional rilase/rile hydratase	2	x				0.283377	39.7194	0.247505	34.367	0.335721	15.2453	0.268298	20.5789	0.356785	35.479	0.278216	17.0099	0.201974	19.8272
DltA	CDIF630erm_03120	D-alanine--poly(phosphoribitol) ligase subunit 1	1	-				0.0158967	63.9984	0.0249105	31.0164	0.0169876	112.366	0.0225101	13.3959	0.0207968	55.8825	0.0187588	67.2454	0.0218329	59.0933
CDIF630erm_03134	CDIF630erm_03134	putative modulator of DNA gyrase, peptidase U62	1	-		x		0.109472	12.2895	0.0726993	53.797	0.107127	10.1299	0.124086	19.6375	0.163899	19.7891	0.0469811	22.2344	0.0687835	9.10416
AtpA1	CDIF630erm_03239	V-type ATP synthase subunit A	2	-		x		0.177315	39.4308	0.221079	10.542	0.202937	30.9351	0.213029	7.43363	0.196863	48.1174	0.313581	18.387	0.28307	11.5628
AtpF1	CDIF630erm_03240	V-type ATP synthase subunit F	1	-				0.122335	9.96693	0.136968	2.24585	0.12505	2.17126	0.134508	8.67605	0.111235	53.441	0.115172	35.7565	0.13407	37.3108
AdhE2	CDIF630erm_03250	aldehyde-alcohol dehydrogenase	32	x		x	x	1.68642	1.4743	3.23779	18.2227	2.7297	14.6027	1.78483	35.8081	1.82332	38.5446	2.48663	18.6371	2.50196	4.24647
SpoVFB	CDIF630erm_03252	dipicolinate synthase subunit B	1	x				0.00328139	88.7334	0.00210033	147.389	0.0067492	43.5485	0.00419317	54.4398	0.00261138	64.7507	0.00345834	56.734	0.00264707	118.57
CDIF630erm_03303	CDIF630erm_03303	CGCAxxGCC motif protein	2	x				0.197491	47.2008	0.104903	25.4702	0.0819284	56.8988	0.177109	24.4233	0.19763	9.45563	0.141671	10.9646	0.141484	18.4117
CDIF630erm_03311	CDIF630erm_03311	PTS system, arabinose-specific IIA component	2	-		x		0.0493521	17.3616	0.025701	62.8595	0.0242884	26.2962	0.0487797	43.9285	0.0488182	64.1385	0.0207955	56.1131	0.0174376	22.3314
PepI	CDIF630erm_03325	proline iminopeptidase	2	x				0.207408	7.80949	0.235483	14.9083	0.217645	29.9203	0.244863	33.827	0.225571	65.676	0.212564	7.14999	0.203969	0.757765
GatY1	CDIF630erm_03357	D-tagatose-1,6-bisphosphate aldolase	1	x				0.105293	43.0925	0.0579934	81.3613	0.116422	11.1743	0.130279	21.8324	0.1163	5.01807	0.117052	35.1021	0.128606	38.7481
TreA	CDIF630erm_03374	trehalose-6-phosphate hydrolase	2	-			x	0.0201475	18.6239	0.090765	47.6727	0.0226403	65.3235	0.0200963	43.1884	0.0127935	44.6514	0.0541193	90.9434	0.0492565	88.3986
CDIF630erm_03387	CDIF630erm_03387	PTS system, glucose-like IIA component	1	-				0.0803669	41.7158	0.156423	14.9909	0.142734	30.909	0.172514	47.4811	0.234935	56.4647	0.122851	62.8337	0.185772	21.0758
BglA4	CDIF630erm_03399	6-phospho-beta-glucosidase	1	x				0.0174966	79.6153	0.017704	56.381	0.0157618	120.812	0.0142134	38.6152	0.00999703	79.3209	0.0132744	47.7175	0.0137906	44.8829
BglA5	CDIF630erm_03421	6-phospho-beta-glucosidase	1	x		x		0.024794	30.7683	0.0435248	23.3963	0.0242844	104.103	0.0217353	46.4864	0.0136244	55.8253	0.0509559	30.7365	0.0560201	8.09427
Rnr	CDIF630erm_03455	ribonuclease R	1	x				0.0263981	38.4837	0.043166	40.0767	0.0389063	33.2603	0.021229	64.6066	0.0270985	79.3704	0.0220204	38.5565	0.0296054	55.3134
CDIF630erm_03458	CDIF630erm_03458	putative phosphatidylethanolamine-binding regulatory protein	1	x				0.014329	77.1031	0.00452519	142.558	0.00899203	50.6193	0.0104402	43.0221	0.0115009	127.293	0.0035094	86.6254	0.00479547	151.098
Eno	CDIF630erm_03462	enolase	10	x				4.30223	7.5173	4.25084	11.5201	4.95756	10.7585	4.50723	19.9021	4.68419	2.95973	5.2268	5.07261	5.17097	15.4707
GpmI	CDIF630erm_03463	2,3-bisphosphoglycerate-independent phosphoglycerate mutase	3	x				0.152786	54.9806	0.223824	1.40074	0.150254	60.4432	0.167818	18.873	0.147548	31.5393	0.134319	39.4562	0.161631	24.4639
Tpi	CDIF630erm_03464	triosephosphate isomerase	4	x				1.67306	23.7864	1.13165	45.1842	2.1218	16.9507	1.86264	23.1895	1.97214	8.76279	1.79346	20.2383	1.63025	36.8353
Pgk	CDIF630erm_03465	phosphoglycerate kinase	8	x		x	x	1.18677	29.9372	1.92907	7.8603	1.74482	12.0664	1.45787	41.1755	1.58994	29.5494	1.85009	13.8926	2.05059	11.2487
GapA	CDIF630erm_03466	glyceraldehyde-3-phosphate dehydrogenase	9	x				2.14695	66.5927	1.95519	15.5628	3.95861	40.3954	2.05509	6.58763	2.25607	55.059	2.60977	38.1627	2.15755	35.7373
CggR	CDIF630erm_03467	transcriptional regulator, SorC family	2	x				0.103707	96.6904	0.0587097	65.7246	0.0860945	84.7674	0.0509914	17.2548	0.0694152	33.6758	0.0544137	55.3484	0.11455	63.0636
CDIF630erm_03499	CDIF630erm_03499	putative nitroreductase-like oxidoreductase	1	x	x		x	0.0330537	25.8686	0.101613	45.8931	0.0312546	40.68	0.0446564	6.17277	0.0503167	12.0085	0.0800833	82.5058	0.0785759	83.3651
DapA2	CDIF630erm_03518	4-hydroxy-tetrahydrodipicolinate synthase	1	x				0.0108083	19.7807	0.0216348	39.2011	0.0097004	26.8761	0.0103035	28.2137	0.00994789	38.0722	0.00634143	100.739	0.0101576	69.0582
DapA3	CDIF630erm_03521	4-hydroxy-tetrahydrodipicolinate synthase	1	x				0.0108083	19.7807	0.0216348	39.2011	0.0097004	26.8761	0.0103035	28.2137	0.00994789	38.0722	0.00634143	100.739	0.0101576	69.0582
DapB1	CDIF630erm_03522	4-hydroxy-tetrahydrodipicolinate reductase	1	x		x	x	0.0361776	21.3741	0.0921101	26.8972	0.0734214	14.2161	0.0449434	36.2154	0.0816088	48.1065	0.0944372	10.4283	0.0904131	15.1278
Hpt2	CDIF630erm_03527	hypoxanthine phosphoribosyltransferase	2	x		x		0.38348	12.9052	0.276688	44.5234	0.341181	4.96105	0.330267	26.8591	0.362984	19.4991	0.198854	38.2545	0.144727	48.1764
PrdF	CDIF630erm_03533	proline racemase	5	x				0.504849	37.3089	0.400169	27.9624	0.593765	34.3517	0.400163	11.5191	0.51494	35.5963	0.540806	10.5686	0.401938	3.78728
PrdB	CDIF630erm_03537	proline reductase PrdB subunit	2	x				0.082539	53.1648	0.122416	14.9608	0.12116	9.13368	0.082156	41.5237	0.136545	44.8853	0.130632	9.5387	0.127489	2.44844
PrdA	CDIF630erm_03540	D-proline reductase proprotein	5	x				0.508731	14.1164	0.64617	6.69183	0.605016	18.2314	0.55205	11.7348	0.559424	11.1457	0.630462	18.9574	0.548778	16.8339
ValS	CDIF630erm_03553	valine--tRNA ligase	2	-				0.0256211	56.1847	0.0457446	42.2087	0.0149943	88.2114	0.0277077	30.1738	0.0213977	50.0308	0.0211429	24.347	0.0332336	22.7697
CDIF630erm_03569	CDIF630erm_03569	putative oligoendopeptidase f, M3B family	1	x				0.201179	34.1168	0.159108	55.0009	0.199558	20.1337	0.221892	37.074	0.201435	21.0104	0.155569	25.1193	0.14382	32.4158
CDIF630erm_03582	CDIF630erm_03582	putative 4-hydroxyproline dehydratase	1	x				0.00853115	58.5327	0.0194569	49.1085	0.0125807	79.9893	0.0108465	36.5734	0.0105378	74.0631	0.00888141	26.792	0.0146241	16.7151
Pgi	CDIF630erm_03585	glucose-6-phosphate isomerase	5	x				0.999422	23.2344	0.821686	39.6342	1.0901	18.602	1.01063	13.1417	1.19072	25.1252	0.90544	33.7563	0.719366	23.0226
YccF	CDIF630erm_03590	uncharacterized protein YccF	1	x				0.0505501	36.3602	0.0766058	42.4109	0.0665794	8.80497	0.0674556	8.43519	0.111702	120.76	0.0496357	27.106	0.0680536	53.8419
Lon	CDIF630erm_03602	ATP-dependent protease Lon	2	x				0.01352	67.3777	0.0351777	44.9167	0.0177645	66.0864	0.0178587	33.4682	0.0139169	64.527	0.0142832	29.7149	0.0254775	19.8633
ClpX	CDIF630erm_03605	ATP-dependent clp protease ATP-binding subunit	3	x				0.0684936	50.1349	0.119962	23.4677	0.0737411	53.3515	0.0757614	16.8909	0.0622174	52.2416	0.0693149	38.01	0.0811598	55.5712
Tig	CDIF630erm_03607	trigger factor	2	x				0.540475	37.5574	0.534355	18.7053	0.53655	20.1721	0.547818	35.0095	0.611118	55.6061	0.505352	11.5204	0.592631	14.5257
CDIF630erm_03608	CDIF630erm_03608	putative metallophosphoesterase	1	x				0.0446659	17.553	0.0439727	20.6011	0.0764788	75.662	0.0771569	11.461	0.0894191	47.3164	0.0428473	49.0694	0.0606186	35.0165
CDIF630erm_03611	CDIF630erm_03611	putative D-isomer specific 2-hydroxyacid dehydrogenase	1	x		x		0.190655	33.2564	0.210678	22.465	0.205822	34.3423	0.181248	9.9914	0.230234	21.3017	0.340942	4.34409	0.283829	4.62845
ClpP2	CDIF630erm_03651	ATP-dependent clp protease proteolytic subunit	1	-				0.0245238	81.4872	0.0195044	30.3543	0.0205125	24.4067	0.0235938	107.069	0.0251465	73.5538	0.0244303	15.5782	0.0196433	77.6621
Pyk	CDIF630erm_03699	pyruvate kinase	8	x				0.733469	13.639	0.802822	5.40594	0.669777	42.1266	0.738327	10.8428	0.632115	16.0168	0.933159	17.4846	0.785671	16.8707
PfkA	CDIF630erm_03700	ATP-dependent 6-phosphofructokinase	1	-				0.0518692	102.089	0.0450985	13.6989	0.021531	69.9813	0.0330063	67.2074	0.0506699	62.6942	0.0794276	48.5265	0.0347447	48.3907
CDIF630erm_03703	CDIF630erm_03703	putative hydrolase, NUDIX family	1	x				0.163029	41.6597	0.11751	5.02881	0.152493	48.0955	0.158616	23.561	0.172008	42.3017	0.0825442	15.728	0.129076	20.9832
MurB	CDIF630erm_03707	UDP-N-acetylenolpyruvoylglucosamine reductase	1	-		x	x	0.0156615	39.8377	0.039157	15.4268	0.0186813	34.8391	0.0220304	17.1132	0.0179249	20.3489	0.0349046	33.4249	0.0293896	6.86946
UvrA	CDIF630erm_03716	excinuclease ABC subunit A	1	-				0.00299279	79.855	0.00190808	50.3525	0.00168363	37.341	0.00168964	80.2109	0.00197315	102.559	0.0024268	156.747	0.001462	88.3532
HemB	CDIF630erm_03727	delta-aminolevulinic acid dehydratase	1	x	x		x	0.0375908	11.58	0.0867441	1.94216	0.0455113	61.0624	0.0511728	10.4779	0.0276532	59.8448	0.05745	27.2862	0.0515373	40.3784
CobA-hemD	CDIF630erm_03728	bifunctional uroporphyrinogen-III methyltransferase/uroporphyrinogen-III synthase	1	-				0.0206579	33.8281	0.0116557	30.4539	0.00859533	112.754	0.019173	64.4419	0.00976908	115.619	0.0132878	126.925	0.00669568	88.18
CbiKP	CDIF630erm_03730	sirohydrochlorin cobaltochelatase CbiKP	1	x				0.0501334	43.0945	0.0423357	24.8154	0.0372927	88.6359	0.0655791	68.4253	0.029508	34.9833	0.079976	36.0828	0.072944	111.717
CbiD	CDIF630erm_03737	cobalt-precorrin-5B (C1)-methyl transferase	1	-				0.0359706	67.4033	0.0172774	25.0179	0.00717033	21.8125	0.0431121	81.7499	0.0183266	84.0426	0.0236329	55.289	0.0304497	38.0238
Tkt'2	CDIF630erm_03770	transketolase, C-terminal section	1	x				0.049914	17.581	0.081126	36.803	0.0610187	122.656	0.1073	51.7124	0.0965812	89.6213	0.2014	63.8397	0.169457	42.9951
Tkt2	CDIF630erm_03771	transketolase, N-terminal section	2	x				0.181352	43.1326	0.310092	19.2135	0.162505	43.5907	0.186447	18.368	0.207517	16.5085	0.152654	27.0872	0.135336	32.1857
Alr	CDIF630erm_03774	alanine racemase	2	x				0.466934	25.4457	0.398494	6.25889	0.321034	17.3964	0.380762	30.4502	0.388438	18.8687	0.50073	8.53465	0.33983	42.6759
CDIF630erm_03776	CDIF630erm_03776	putative CBS domain protein	1	-				0.516731	8.2783	0.244793	38.7084	0.595984	68.7189	0.392177	39.4049	0.337472	17.0612	0.352597	30.3647	0.331355	53.5455
AtpD2	CDIF630erm_03779	ATP synthase subunit beta	6	x				0.89491	21.7281	0.600462	31.0096	0.867687	18.8725	1.1847	8.22685	0.912568	52.7794	0.916856	15.1711	0.746538	4.87815
AtpH	CDIF630erm_03782	ATP synthase subunit delta	1	x				0.00457413	78.3753	0.00977708	46.501	0.00561602	90.6567	0.00417843	76.4084	0.00587089	94.1205	0.00644031	75.0021	0.00434185	41.733
ComEB2	CDIF630erm_03788	deoxycytidylate deaminase	1	-		x		0.0525402	78.9017	0.0170109	62.3634	0.0105805	44.7998	0.0421857	48.2019	0.0281731	47.6533	0.116247	7.40863	0.0992635	27.7379
RpiB2	CDIF630erm_03791	ribose-5-phosphate isomerase	2	-				0.163305	61.3984	0.188461	18.2707	0.115305	15.0576	0.155606	53.2913	0.174734	25.7439	0.186376	26.8924	0.218301	9.92003
YwlC	CDIF630erm_03793	threonylcarbamoyl-AMP synthase	1	x				0.0648465	88.8251	0.0431829	67.2745	0.0601064	78.893	0.037369	12.4303	0.0443491	37.9146	0.0359829	57.0774	0.0710719	71.7116
PrfA	CDIF630erm_03795	peptide chain release factor 1	1	x				1.27911	31.5374	1.83897	24.2886	1.80172	24.4895	1.45745	30.7999	1.24914	10.2679	1.45155	12.9642	1.42741	26.7843
GtaB2	CDIF630erm_03801	UTP--glucose-1-phosphate uridylyltransferase	1	-				0.0134507	2.12487	0.0344779	25.8169	0.0154237	75.9119	0.015278	54.68	0.0136143	75.1358	0.0217656	36.8214	0.0202813	34.0558
CDIF630erm_03802	CDIF630erm_03802	putative oligoendopeptidase f, peptidase M3B family	1	x				0.201179	34.1168	0.159108	55.0009	0.199558	20.1337	0.221892	37.074	0.201435	21.0104	0.155569	25.1193	0.14382	32.4158
Mfd	CDIF630erm_03814	transcription-repair coupling factor	1	x				0.00824343	69.4528	0.0268432	43.6995	0.0127929	32.8814	0.0119919	63.0219	0.0107503	99.5198	0.01522	39.7065	0.0236405	62.9556
Prs	CDIF630erm_03828	ribose-phosphate pyrophosphokinase	5	x		x		0.312987	25.6589	0.27259	43.7783	0.388196	26.5649	0.342364	16.1151	0.326064	13.9534	0.206318	21.3733	0.133529	26.2491
GlmU	CDIF630erm_03829	bifunctional N-acetylglucosamine-1-phosphate uridyltransferase/glucosamine-1-phosphate N-acetyltransferase	1	-				0.00455525	114.773	0.00578116	80.1715	0.00160089	129.223	0.00403906	42.929	0.0020365	90.6078	0.00524021	37.0121	0.00268498	75.6635
SpoVG	CDIF630erm_03830	regulator required for spore cortex synthesis	1	-				0.0179809	43.3959	0.0186773	61.2392	0.00713701	27.4173	0.0147438	83.1171	0.0149391	26.8206	0.00667822	30.7552	0.00775456	75.8001
MurC	CDIF630erm_03832	UDP-N-acetylmuramate--L-alanine ligase	1	x			x	0.0518329	36.08	0.038487	17.1555	0.124872	65.0427	0.057677	61.4476	0.11499	63.4506	0.195826	33.9446	0.175543	35.4995
RsmA	CDIF630erm_03837	ribosomal RNA small subunit methyltransferase A	1	x	x			0.00149635	60.3023	0.0099131	72.4695	0.00464849	94.1606	0.00515557	51.8591	0.000355205	121.608	0.00376218	109.255	0.00805564	48.7906
CDIF630erm_03853	CDIF630erm_03853	putative deoxyribonuclease	1	-			x	0.0110176	40.6165	0.026661	9.37542	0.0201169	7.98175	0.0115747	38.5136	0.0191297	30.8686	0.0209372	45.0588	0.0213776	47.8097
MetG	CDIF630erm_03854	methionine--tRNA ligase	2	-				0.0599762	46.4443	0.163645	19.2005	0.0752876	70.0765	0.0861593	7.99495	0.0633479	7.10442	0.114172	25.7848	0.107929	13.5315
PncB	CDIF630erm_03858	nicotinate phosphoribosyltransferase	1	-				0.0105192	78.5922	0.0106698	23.1396	0.00794651	1.99695	0.00458071	72.7745	0.00576866	29.7855	0.0122458	62.1326	0.011782	38.2386
CDIF630erm_03859	CDIF630erm_03859	transcriptional regulator, AsnC/lrp family	2	x				0.174374	29.6442	0.198822	28.8866	0.172273	26.3433	0.149168	41.7186	0.274474	27.505	0.15988	3.5025	0.176249	26.2199
LysS	CDIF630erm_03872	lysine--tRNA ligase	1	x				0.19528	30.0143	0.394703	4.23908	0.194372	67.7982	0.249712	10.1257	0.171869	24.4886	0.20934	62.3732	0.227776	25.7274
GreA	CDIF630erm_03873	transcription elongation factor	1	-				0.0614511	26.3131	0.0739007	42.8776	0.0276338	7.21839	0.0437225	65.0559	0.0390323	88.4101	0.0335198	31.2026	0.0709885	57.7592
CDIF630erm_03890	CDIF630erm_03890	membrane dipeptidase	1	x				0.021318	62.6749	0.0274056	42.399	0.00839798	89.8146	0.0157588	28.9589	0.0103992	63.2292	0.0170515	112.817	0.00829607	88.7222
CarB1	CDIF630erm_03910	carbamoyl-phosphate synthase large subunit	2	x		x		0.0247361	47.5837	0.0808488	58.9965	0.0237489	43.9565	0.0328853	9.96428	0.0280059	35.9439	0.049844	8.417	0.0666061	35.2621
CarB2	CDIF630erm_03912	carbamoyl-phosphate synthase large subunit	2	x		x		0.0247361	47.5837	0.0808488	58.9965	0.0237489	43.9565	0.0328853	9.96428	0.0280059	35.9439	0.049844	8.417	0.0666061	35.2621
MetH	CDIF630erm_03918	methionine synthase	1	-			x	0.000751952	73.2195	0.00583032	71.6495	0.000662431	74.178	0.00213481	63.0626	0.00109044	75.8157	0.00046917	85.1189	0.00014753	105.659
LuxS	CDIF630erm_03920	S-ribosylhomocysteine lyase	1	-				0.000407653	88.1761	0.00170902	121.791	0.00259408	99.5569	0.000486928	146.459	0.00473966	164.861	0.000509699	140.691	0.000849768	168.719
CDIF630erm_03942	CDIF630erm_03942	putative N-acetyltransferase YjaB	1	-				0.204344	60.906	0.198956	7.10007	0.228498	51.335	0.219105	11.7392	0.261853	40.6237	0.150894	21.3502	0.125576	41.2462
CDIF630erm_03961	CDIF630erm_03961	putative NADPH-dependent FMN reductase	1	-				0.00183525	74.009	0.00130987	102.778	0.000959931	109.71	0.000718004	64.3462	0.000636215	62.1388	0.000476031	88.1385	0.013291	170.676
PurA	CDIF630erm_03983	adenylosuccinate synthetase	1	-				0.117117	45.0483	0.0926725	34.0554	0.130696	16.7962	0.103258	19.7523	0.12626	15.7004	0.102101	13.8365	0.0913491	17.0147
DnaC	CDIF630erm_03985	replicative DNA helicase DnaC	1	x				1.46095	40.9758	1.94229	8.7904	2.04322	20.0194	1.5834	44.0037	1.62811	32.9303	1.63264	8.70222	1.58133	37.1202
Ssb2	CDIF630erm_03991	single-stranded DNA-binding protein	2	-				0.0441926	35.6166	0.0398778	19.165	0.0537562	87.0373	0.0710134	31.0705	0.0456763	64.5528	0.0378281	6.75456	0.0366416	16.0938
RpsF	CDIF630erm_03992	30S ribosomal protein S6	3	-				0.292514	55.2225	0.249209	51.3849	0.146844	37.3845	0.217971	29.3977	0.197687	39.551	0.105577	44.9756	0.178771	66.1978
CDIF630erm_03993	CDIF630erm_03993	aromatic-amino-acid aminotransferase	5	x				1.3473	38.0795	2.03255	21.3777	1.60714	4.31386	1.48349	45.5363	1.51763	32.6124	1.41005	28.8766	1.55101	26.2652
YedF	CDIF630erm_03996	selenium metabolism protein YedF	3	x		x		0.415731	14.1187	0.33125	34.1643	0.376049	12.3298	0.357181	24.131	0.396997	24.8278	0.231169	30.6637	0.182185	40.5553
SufS2	CDIF630erm_03999	putative cysteine desulfurase	1	x				0.0284123	49.6045	0.0424778	38.5076	0.0347125	40.3282	0.0296241	18.2669	0.0202255	22.2202	0.0534232	5.72838	0.0603419	52.558
MnmG	CDIF630erm_04005	tRNA uridine 5-carboxymethylaminomethyl modification enzyme	1	-		x		0.00405529	25.8742	0.00946524	28.1687	0.00799365	45.5132	0.00642318	27.7348	0.00867352	120.343	0.0087551	62.6347	0.00244985	87.9201
TetM	CDIF630erm_04114	tetracycline resistance protein Tn5397	2	x				0.0791753	37.9985	0.117104	29.7143	0.0893488	6.60614	0.0749048	17.3815	0.0863252	16.4418	0.0591976	16.6512	0.08293	28.981
